# Supplementary material for: Psychological impact of the COVID-19 epidemic among healthcare workers in paediatric intensive care units in China
Source: PLoS One. 2022 May 27;17(5):e0265377. doi: 10.1371/journal.pone.0265377 (PMC9140227; doi:10.1371/journal.pone.0265377)
Supplement: S1 Data — (XLSX) [file pone.0265377.s006.xlsx]

## Sheet: Sheet1
Number	Age	Age Group	Gender	Marital status	Residence	Specialty	PICU experience	Employment title	Education attainment	Still working during the epidemic	Contact with COVID-19 cases	Confirmed cases in the hospital	Confirmed cases in PICU	Suspected cases in Isolation ward	IES-R score	DASS-21-D score	DASS-21-A score	DASS-21-S score	DASS-21 score	IES-R > 23	DASS-21-D > 4	DASS-21-A> 3	DASS-21-S > 7
3	32	2	2	1	2	1	2	2	2	2	1	1	2	1	31	0	1	1	2	1	0	0	0
4	36	2	1	1	2	1	2	1	2	2	2	1	2	1	29	7	7	7	21	1	1	1	0
5	37	2	2	1	2	1	3	2	2	2	1	1	2	1	28	9	8	10	27	1	1	1	1
6	40	2	2	1	2	2	3	2	3	2	2	2	2	1	21	1	0	1	2	0	0	0	0
7	37	2	2	1	2	1	2	1	3	2	2	2	2	1	26	3	1	1	5	1	0	0	0
8	34	2	2	1	2	1	2	2	2	2	1	1	1	1	12	3	0	3	6	0	0	0	0
9	39	2	2	1	2	1	3	1	2	2	2	2	2	2	18	1	4	2	7	0	0	1	0
10	32	2	2	1	2	1	2	2	2	2	2	1	2	1	4	0	0	0	0	0	0	0	0
11	38	2	2	1	2	1	2	2	1	2	2	2	2	1	15	3	3	5	11	0	0	0	0
12	45	2	2	1	2	1	3	1	1	2	2	2	2	1	24	5	2	5	12	1	1	0	0
13	37	2	2	1	2	2	3	2	3	2	2	2	2	1	29	0	0	3	3	1	0	0	0
14	50	3	2	1	2	1	3	1	2	2	2	2	2	1	48	8	2	8	18	1	1	0	1
15	32	2	2	2	2	1	2	3	2	2	2	2	2	2	30	7	3	8	18	1	1	0	1
16	46	2	2	1	2	2	3	2	3	2	2	2	2	1	42	20	14	16	50	1	1	1	1
17	30	2	1	2	2	1	2	3	3	2	2	2	2	2	24	8	4	5	17	1	1	1	0
18	40	2	1	1	2	1	2	1	2	2	2	2	2	2	33	7	5	8	20	1	1	1	1
19	34	2	1	1	2	1	2	2	2	2	2	2	2	1	14	0	0	0	0	0	0	0	0
20	40	2	2	1	2	1	3	1	2	2	2	2	2	2	33	7	7	7	21	1	1	1	0
21	45	2	1	1	2	1	3	1	1	2	2	2	2	1	37	7	7	6	20	1	1	1	0
22	43	2	2	1	2	1	3	1	2	2	2	2	2	1	18	4	2	3	9	0	0	0	0
23	52	3	2	1	2	1	2	1	3	2	2	2	2	1	33	5	3	8	16	1	1	0	1
24	51	3	1	1	2	1	3	1	2	2	2	1	2	1	37	6	4	7	17	1	1	1	0
25	57	3	1	1	2	1	3	1	2	2	2	2	2	2	14	0	0	1	1	0	0	0	0
26	35	2	2	1	2	1	2	2	2	2	2	1	2	2	9	3	2	2	7	0	0	0	0
27	36	2	2	1	2	1	2	2	2	2	2	2	2	1	35	3	2	6	11	1	0	0	0
28	35	2	2	1	2	2	2	2	3	2	2	1	2	1	48	10	8	9	27	1	1	1	1
29	46	2	1	1	2	1	3	1	2	2	1	2	2	2	25	7	7	7	21	1	1	1	0
30	59	3	2	1	2	1	3	1	3	2	2	2	2	2	53	8	7	9	24	1	1	1	1
31	35	2	2	1	2	2	3	2	3	2	2	1	2	1	50	10	10	14	34	1	1	1	1
32	56	3	2	1	2	1	3	1	2	2	2	2	2	2	43	10	6	10	26	1	1	1	1
33	29	1	2	1	2	1	1	3	2	2	2	1	2	1	37	6	7	7	20	1	1	1	0
34	32	2	2	1	2	2	2	3	3	2	2	1	2	1	37	0	1	6	7	1	0	0	0
35	26	1	1	2	2	1	2	3	3	2	2	2	2	1	43	10	6	9	25	1	1	1	1
36	34	2	2	1	2	1	2	2	3	2	2	1	2	1	3	4	1	2	7	0	0	0	0
37	32	2	1	1	2	1	2	2	2	2	2	1	2	1	30	6	6	5	17	1	1	1	0
38	37	2	2	1	2	2	3	2	3	2	2	1	2	1	22	1	1	3	5	0	0	0	0
39	36	2	2	1	2	1	2	2	2	2	2	1	2	1	22	6	0	3	9	0	1	0	0
40	37	2	1	1	2	1	2	1	2	2	2	2	2	1	32	4	1	3	8	1	0	0	0
41	30	2	1	2	2	1	2	3	2	2	2	2	2	1	20	7	2	6	15	0	1	0	0
42	44	2	1	1	2	1	3	1	2	2	2	2	2	1	32	7	2	6	15	1	1	0	0
43	41	2	2	1	2	1	3	2	3	2	2	2	2	1	43	7	7	7	21	1	1	1	0
44	49	2	2	1	2	1	3	1	3	2	2	1	2	2	41	6	0	8	14	1	1	0	1
45	30	2	2	1	2	2	2	3	3	1	2	2	2	2	40	7	4	7	18	1	1	1	0
46	41	2	2	1	2	1	3	1	2	2	1	1	1	1	7	1	0	2	3	0	0	0	0
47	36	2	2	1	2	2	2	3	3	1	2	1	2	1	42	6	3	6	15	1	1	0	0
48	26	1	2	2	2	2	2	3	3	2	2	1	2	1	7	2	0	5	7	0	0	0	0
49	36	2	2	1	2	1	2	1	2	2	2	2	2	1	29	8	5	8	21	1	1	1	1
50	24	1	2	1	2	2	2	3	3	1	2	1	2	1	40	0	0	1	1	1	0	0	0
51	36	2	1	1	2	1	2	2	2	2	1	1	2	1	45	7	7	7	21	1	1	1	0
52	38	2	1	1	2	1	3	2	2	2	2	1	2	1	15	1	0	5	6	0	0	0	0
53	36	2	1	1	2	1	2	2	3	2	2	2	2	2	24	10	6	7	23	1	1	1	0
54	35	2	2	1	2	2	3	2	3	2	2	2	2	1	18	7	7	6	20	0	1	1	0
55	37	2	2	1	2	1	2	2	3	2	2	1	2	1	25	7	5	4	16	1	1	1	0
56	32	2	2	1	2	2	2	3	3	2	2	1	2	1	21	7	7	7	21	0	1	1	0
57	43	2	1	1	2	1	3	1	1	2	2	2	2	1	38	5	4	8	17	1	1	1	1
58	43	2	2	1	2	1	2	1	2	2	2	2	2	2	37	11	6	13	30	1	1	1	1
59	45	2	2	1	2	1	2	1	3	2	1	1	2	1	24	7	1	4	12	1	1	0	0
60	35	2	1	1	2	1	2	2	3	2	1	2	2	1	36	6	6	7	19	1	1	1	0
61	35	2	2	1	2	1	2	2	2	1	2	1	1	1	23	3	1	5	9	0	0	0	0
62	34	2	2	1	2	2	2	3	3	2	2	1	2	1	15	5	2	3	10	0	1	0	0
63	26	1	2	2	2	1	2	3	2	2	2	1	2	1	16	0	1	1	2	0	0	0	0
64	34	2	2	1	2	2	3	2	3	1	2	1	2	1	6	1	1	0	2	0	0	0	0
65	29	1	2	1	2	2	2	3	3	2	2	1	2	1	46	10	8	10	28	1	1	1	1
66	38	2	2	1	2	2	3	2	3	2	1	2	2	2	26	1	4	6	11	1	0	1	0
67	33	2	1	1	2	1	2	3	2	2	2	1	2	1	6	1	0	0	1	0	0	0	0
68	34	2	2	1	2	1	2	3	2	2	2	1	2	1	23	6	3	7	16	0	1	0	0
69	28	1	1	2	2	1	2	3	2	2	2	1	2	1	28	3	0	3	6	1	0	0	0
70	27	1	2	2	2	2	2	3	3	2	2	1	1	1	22	1	0	0	1	0	0	0	0
71	47	2	2	1	2	1	2	1	1	2	2	2	2	1	22	5	3	6	14	0	1	0	0
72	39	2	1	1	1	1	2	2	2	2	1	1	1	1	17	3	6	4	13	0	0	1	0
73	30	2	2	1	2	2	2	3	3	2	2	2	2	2	28	1	4	1	6	1	0	1	0
74	26	1	2	1	2	2	2	3	3	1	2	1	2	1	31	1	2	5	8	1	0	0	0
75	32	2	2	1	2	1	2	2	2	2	2	2	2	1	35	4	3	6	13	1	0	0	0
76	50	3	2	1	1	1	3	1	3	2	1	1	1	1	34	8	1	5	14	1	1	0	0
77	37	2	2	1	1	2	3	3	3	2	1	1	1	1	73	7	14	14	35	1	1	1	1
78	27	1	2	2	2	2	2	3	3	2	2	2	2	2	20	4	2	6	12	0	0	0	0
79	49	2	2	1	2	1	2	1	2	2	1	2	2	2	58	5	9	14	28	1	1	1	1
80	58	3	2	1	2	1	3	1	3	2	2	2	2	1	31	1	1	0	2	1	0	0	0
81	24	1	2	2	2	2	1	3	3	2	2	1	2	1	6	0	0	0	0	0	0	0	0
82	42	2	1	1	1	1	2	2	3	2	1	1	1	1	52	12	10	11	33	1	1	1	1
83	30	2	1	2	2	1	2	3	2	2	2	1	2	2	16	7	7	7	21	0	1	1	0
84	32	2	2	1	2	1	2	3	2	1	2	1	2	1	21	2	1	5	8	0	0	0	0
85	35	2	2	1	2	2	3	2	3	2	2	2	2	2	24	3	3	4	10	1	0	0	0
86	32	2	2	1	2	2	2	3	3	2	2	2	2	1	13	1	1	2	4	0	0	0	0
87	32	2	2	1	2	2	2	3	3	2	2	1	2	1	18	0	0	0	0	0	0	0	0
88	40	2	2	1	2	2	3	2	3	2	2	1	2	1	41	4	0	3	7	1	0	0	0
89	41	2	2	1	2	1	3	1	2	2	2	2	2	2	53	10	7	8	25	1	1	1	1
90	24	1	2	2	2	2	1	3	3	2	2	1	2	1	15	6	3	3	12	0	1	0	0
91	38	2	2	1	2	2	3	2	3	2	1	2	2	2	35	2	2	2	6	1	0	0	0
92	32	2	2	1	2	1	2	2	2	1	2	2	2	2	14	0	0	0	0	0	0	0	0
93	49	2	1	1	2	1	3	1	2	2	1	1	2	1	43	1	3	9	13	1	0	0	1
94	33	2	2	1	1	2	2	2	3	2	1	1	1	1	27	1	1	4	6	1	0	0	0
95	31	2	2	1	1	2	2	3	3	2	1	1	1	1	40	6	8	8	22	1	1	1	1
96	29	1	2	1	2	2	2	3	3	2	2	2	2	1	29	0	0	0	0	1	0	0	0
97	42	2	2	1	1	2	3	2	3	2	1	1	1	1	44	12	7	7	26	1	1	1	0
98	30	2	2	1	2	2	2	3	3	2	2	1	2	1	31	2	2	0	4	1	0	0	0
99	31	2	2	2	2	2	2	3	3	2	2	1	2	1	22	5	2	2	9	0	1	0	0
100	29	1	2	2	2	1	2	3	3	2	2	2	2	1	28	2	3	3	8	1	0	0	0
101	32	2	2	1	2	2	2	3	3	1	2	1	2	1	28	3	3	5	11	1	0	0	0
102	38	2	2	1	2	1	2	1	2	2	2	2	2	1	20	10	4	12	26	0	1	1	1
103	33	2	2	1	2	1	2	3	2	1	2	1	2	1	16	1	1	2	4	0	0	0	0
104	34	2	2	1	1	2	2	3	3	2	1	1	1	1	27	2	5	3	10	1	0	1	0
105	25	1	2	2	1	2	2	3	3	2	1	1	1	1	11	4	8	6	18	0	0	1	0
106	30	2	2	2	2	1	2	3	2	2	2	2	2	2	11	0	0	0	0	0	0	0	0
107	32	2	2	2	1	2	2	3	3	2	1	1	1	1	38	2	3	5	10	1	0	0	0
108	24	1	2	2	2	2	1	3	3	2	2	1	2	1	9	1	0	1	2	0	0	0	0
109	24	1	2	2	2	2	2	3	3	2	2	1	2	1	4	2	0	1	3	0	0	0	0
110	33	2	2	1	1	2	3	3	3	2	1	1	1	1	31	9	8	6	23	1	1	1	0
111	24	1	2	2	2	2	2	3	3	2	2	2	2	1	10	0	0	0	0	0	0	0	0
112	29	1	2	2	2	2	2	3	3	2	2	1	2	1	30	8	5	10	23	1	1	1	1
113	29	1	2	1	2	2	2	3	3	2	2	1	2	1	34	7	7	12	26	1	1	1	1
114	35	2	2	1	2	1	2	2	2	2	1	1	2	1	23	7	5	5	17	0	1	1	0
115	29	1	2	2	2	2	1	3	3	2	2	1	2	1	22	8	8	9	25	0	1	1	1
116	30	2	2	1	2	2	2	3	3	2	2	1	2	1	38	6	9	8	23	1	1	1	1
117	29	1	1	1	2	2	2	3	3	2	2	1	2	1	27	6	5	7	18	1	1	1	0
118	35	2	2	2	2	2	3	3	3	2	2	1	2	1	17	5	2	4	11	0	1	0	0
119	41	2	2	1	2	1	1	2	3	2	2	1	2	1	29	7	7	9	23	1	1	1	1
120	33	2	2	1	2	2	2	3	3	2	2	1	2	1	3	0	0	1	1	0	0	0	0
121	32	2	2	1	2	2	2	3	3	2	2	1	2	1	13	2	3	7	12	0	0	0	0
122	34	2	2	1	2	2	2	3	3	2	2	1	2	1	13	6	3	7	16	0	1	0	0
123	28	1	2	2	2	2	2	3	3	2	2	2	2	2	9	0	2	3	5	0	0	0	0
124	31	2	2	1	2	2	2	3	3	2	2	2	2	2	16	1	2	0	3	0	0	0	0
125	49	2	2	1	2	1	3	1	3	2	2	1	2	1	0	0	0	0	0	0	0	0	0
126	36	2	2	1	1	2	3	3	3	2	1	1	1	1	20	5	4	7	16	0	1	1	0
127	35	2	2	1	2	2	3	2	3	2	2	1	2	1	34	5	7	7	19	1	1	1	0
128	37	2	2	1	2	1	2	1	1	2	2	1	2	1	9	4	2	6	12	0	0	0	0
129	29	1	2	1	2	2	2	3	3	1	2	1	2	1	37	7	5	7	19	1	1	1	0
130	28	1	2	1	2	2	2	3	3	2	2	2	2	1	16	0	1	2	3	0	0	0	0
131	33	2	2	1	2	2	3	2	3	2	2	1	2	1	46	10	4	8	22	1	1	1	1
132	37	2	1	1	2	1	2	1	2	2	2	1	2	1	8	0	0	0	0	0	0	0	0
133	30	2	2	1	2	1	2	3	2	2	2	1	2	1	34	0	2	2	4	1	0	0	0
134	26	1	2	2	2	2	2	3	3	2	2	2	2	2	3	0	0	0	0	0	0	0	0
135	24	1	2	2	2	2	1	3	3	2	2	1	2	1	16	0	0	0	0	0	0	0	0
136	26	1	2	1	2	2	2	3	3	2	2	1	2	1	32	4	8	6	18	1	0	1	0
137	40	2	2	1	1	2	3	2	3	2	1	1	1	1	23	1	1	1	3	0	0	0	0
138	38	2	2	1	2	2	3	2	3	2	1	2	2	2	26	1	4	1	6	1	0	1	0
139	38	2	1	1	2	1	3	1	2	2	2	2	2	1	31	0	0	2	2	1	0	0	0
140	37	2	2	1	2	2	2	2	3	2	1	1	2	1	10	0	0	0	0	0	0	0	0
141	31	2	2	2	1	1	2	3	2	2	1	1	1	1	28	1	1	1	3	1	0	0	0
142	30	2	2	2	1	2	2	3	3	2	1	1	1	1	41	2	3	4	9	1	0	0	0
143	28	1	2	2	2	2	2	3	3	2	2	1	2	1	6	0	0	0	0	0	0	0	0
144	33	2	2	1	2	2	3	3	3	2	2	2	2	1	34	0	2	2	4	1	0	0	0
145	35	2	2	1	2	1	2	2	2	2	2	1	2	1	18	1	1	2	4	0	0	0	0
146	30	2	2	2	1	2	2	3	3	2	1	1	1	1	41	4	5	7	16	1	0	1	0
147	31	2	2	1	2	2	2	3	3	2	2	1	2	1	8	3	1	2	6	0	0	0	0
148	36	2	2	1	2	1	2	2	2	2	2	1	2	1	31	7	2	8	17	1	1	0	1
149	39	2	2	1	2	1	3	2	2	2	2	2	2	1	30	17	6	13	36	1	1	1	1
150	37	2	2	1	2	1	2	1	2	2	2	1	2	1	27	7	7	7	21	1	1	1	0
151	31	2	2	2	2	1	2	2	2	2	2	1	2	1	36	7	2	7	16	1	1	0	0
152	38	2	2	1	2	1	3	2	3	2	2	2	2	1	54	9	12	10	31	1	1	1	1
153	33	2	2	2	1	2	2	2	3	2	1	1	1	1	26	0	1	0	1	1	0	0	0
154	26	1	2	2	1	2	2	3	3	2	1	1	1	1	0	0	0	0	0	0	0	0	0
155	31	2	2	1	2	2	2	3	3	2	2	1	2	1	21	2	3	5	10	0	0	0	0
156	32	2	2	1	2	1	2	3	2	2	2	1	2	1	29	2	5	4	11	1	0	1	0
157	35	2	2	1	2	1	1	2	2	2	2	1	2	1	25	0	3	2	5	1	0	0	0
158	36	2	1	1	2	1	1	2	3	2	1	2	2	2	2	1	0	1	2	0	0	0	0
159	28	1	2	2	2	1	1	3	2	2	2	2	2	2	19	17	6	17	40	0	1	1	1
160	38	2	2	1	2	2	3	3	3	2	2	2	2	1	43	7	1	8	16	1	1	0	1
161	31	2	2	1	2	1	2	2	2	2	2	1	2	1	9	0	0	0	0	0	0	0	0
162	31	2	2	1	2	2	2	3	3	2	2	2	2	1	43	5	5	7	17	1	1	1	0
163	35	2	2	1	2	2	3	2	3	1	2	1	2	1	20	0	0	0	0	0	0	0	0
164	36	2	2	1	2	1	2	2	2	2	2	1	2	1	39	3	6	10	19	1	0	1	1
165	34	2	1	1	1	1	2	2	1	2	2	2	2	1	3	0	0	0	0	0	0	0	0
166	39	2	2	1	1	1	2	1	1	2	1	2	2	1	22	1	0	2	3	0	0	0	0
167	36	2	2	2	2	1	2	2	2	2	2	2	2	2	14	0	0	0	0	0	0	0	0
168	26	1	2	2	2	2	2	3	3	2	2	2	2	1	44	7	9	4	20	1	1	1	0
169	34	2	2	1	2	1	2	2	2	1	2	1	2	1	2	2	0	0	2	0	0	0	0
170	33	2	2	1	1	2	2	2	3	2	1	1	1	1	21	0	1	1	2	0	0	0	0
171	31	2	2	2	2	1	2	2	2	2	2	1	2	1	31	6	5	5	16	1	1	1	0
172	32	2	2	1	2	1	2	2	2	2	2	2	2	2	24	10	3	9	22	1	1	0	1
173	59	3	2	1	2	1	3	1	2	2	1	2	2	2	33	4	2	8	14	1	0	0	1
174	37	2	2	1	2	1	3	2	2	2	2	2	2	1	25	16	1	2	19	1	1	0	0
175	24	1	2	2	2	2	1	3	3	2	2	1	2	1	41	7	7	8	22	1	1	1	1
176	26	1	2	2	2	2	2	3	3	2	1	1	2	1	32	2	8	6	16	1	0	1	0
177	38	2	2	1	2	1	2	1	2	2	2	2	2	1	52	7	6	12	25	1	1	1	1
178	35	2	2	1	2	2	3	3	3	2	2	1	2	1	32	4	2	3	9	1	0	0	0
179	32	2	2	2	2	1	2	2	2	2	2	1	2	1	30	3	1	4	8	1	0	0	0
180	32	2	2	1	2	2	2	2	3	2	1	1	2	1	46	9	8	9	26	1	1	1	1
181	27	1	2	2	2	2	2	3	3	2	2	2	2	1	7	1	0	1	2	0	0	0	0
182	28	1	2	2	1	1	1	3	1	2	2	2	2	1	16	2	1	0	3	0	0	0	0
183	32	2	2	1	2	2	2	2	3	2	2	1	2	2	34	2	2	4	8	1	0	0	0
184	30	2	2	1	2	2	2	3	2	2	2	2	2	2	34	9	8	7	24	1	1	1	0
185	32	2	2	1	2	1	2	2	2	2	2	1	2	1	28	4	0	7	11	1	0	0	0
186	30	2	2	1	2	2	2	3	3	2	2	1	2	1	32	7	7	7	21	1	1	1	0
187	35	2	2	2	2	1	2	2	2	2	2	1	2	1	54	8	5	7	20	1	1	1	0
188	37	2	2	1	2	1	2	2	2	2	2	1	2	1	43	5	5	4	14	1	1	1	0
189	30	2	2	2	1	1	2	3	3	2	1	2	2	1	7	3	0	0	3	0	0	0	0
190	37	2	2	1	2	2	3	2	3	2	1	2	2	2	29	2	5	7	14	1	0	1	0
191	30	2	1	2	2	2	2	3	3	2	1	2	2	2	33	1	1	1	3	1	0	0	0
192	36	2	2	1	2	2	3	2	3	2	1	2	2	1	11	2	2	1	5	0	0	0	0
193	25	1	2	1	2	2	2	3	3	2	2	1	2	1	26	4	3	5	12	1	0	0	0
194	26	1	2	2	2	2	2	3	3	2	2	1	2	1	36	7	4	7	18	1	1	1	0
195	32	2	2	1	2	1	2	2	2	2	2	1	2	1	12	8	0	0	8	0	1	0	0
196	30	2	2	1	2	1	2	2	2	2	2	1	2	1	24	5	5	5	15	1	1	1	0
197	32	2	1	2	2	1	2	2	2	2	1	2	2	2	18	4	2	1	7	0	0	0	0
198	31	2	2	1	1	2	2	3	2	2	2	1	1	1	2	0	0	0	0	0	0	0	0
199	28	1	1	1	2	1	2	3	2	2	2	2	2	2	0	0	0	0	0	0	0	0	0
200	29	1	1	1	2	2	2	3	3	2	2	1	1	1	19	2	0	1	3	0	0	0	0
201	32	2	1	2	2	1	2	2	2	2	1	2	2	2	1	0	0	0	0	0	0	0	0
202	30	2	2	1	2	1	2	2	2	2	2	1	2	1	14	6	0	6	12	0	1	0	0
203	37	2	1	1	2	1	2	2	2	2	2	1	2	1	27	4	3	10	17	1	0	0	1
204	38	2	1	1	2	1	3	1	2	2	1	1	2	1	34	5	5	10	20	1	1	1	1
205	39	2	2	1	1	2	2	2	3	2	1	1	1	1	32	7	2	6	15	1	1	0	0
206	25	1	2	2	1	2	2	3	3	2	1	1	1	1	9	1	3	0	4	0	0	0	0
207	29	1	2	1	2	1	2	2	2	2	2	1	2	1	18	0	2	2	4	0	0	0	0
208	29	1	2	1	1	1	1	3	3	2	1	1	2	1	17	2	1	1	4	0	0	0	0
209	28	1	2	1	1	2	2	3	3	2	2	1	2	1	37	7	4	9	20	1	1	1	1
210	36	2	1	1	2	1	3	2	3	2	2	2	2	2	16	9	4	6	19	0	1	1	0
211	30	2	2	2	2	2	2	3	3	2	2	1	2	1	47	9	8	7	24	1	1	1	0
212	35	2	2	1	1	1	2	1	1	2	1	2	2	1	43	8	9	10	27	1	1	1	1
213	29	1	2	1	2	1	2	3	2	2	2	2	2	2	32	4	3	3	10	1	0	0	0
214	25	1	1	2	1	2	2	3	3	2	1	1	1	1	46	10	12	12	34	1	1	1	1
215	32	2	2	1	2	1	2	3	2	1	2	1	2	1	22	3	3	5	11	0	0	0	0
216	41	2	2	1	2	2	2	2	3	2	2	1	2	1	5	3	0	1	4	0	0	0	0
217	26	1	2	2	2	2	2	3	3	2	2	1	2	1	23	2	7	6	15	0	0	1	0
218	36	2	1	1	2	1	3	2	2	2	1	2	2	1	21	0	4	0	4	0	0	1	0
219	30	2	1	1	1	1	2	2	2	2	1	1	1	1	39	9	3	9	21	1	1	0	1
220	36	2	2	1	2	1	2	2	1	2	2	2	2	2	17	0	1	1	2	0	0	0	0
221	31	2	2	1	2	1	2	2	2	1	2	1	2	1	21	6	3	6	15	0	1	0	0
222	24	1	2	2	2	2	2	3	3	2	2	1	2	1	8	0	0	0	0	0	0	0	0
223	34	2	2	2	2	1	2	2	2	2	2	2	2	2	14	0	0	0	0	0	0	0	0
224	27	1	2	1	1	1	2	3	2	2	1	1	1	1	25	5	4	10	19	1	1	1	1
225	44	2	1	1	2	1	2	2	2	2	2	1	1	1	29	4	4	5	13	1	0	1	0
226	31	2	2	1	2	1	2	2	2	2	2	1	2	1	24	4	3	6	13	1	0	0	0
227	41	2	2	1	2	1	2	1	2	2	2	2	2	1	16	6	1	8	15	0	1	0	1
228	49	2	2	1	2	2	3	1	3	2	2	1	2	1	15	6	3	6	15	0	1	0	0
229	34	2	2	1	2	1	2	2	2	2	2	1	2	1	18	7	5	7	19	0	1	1	0
230	29	1	2	1	2	2	2	2	3	2	2	2	2	1	43	11	3	11	25	1	1	0	1
231	28	1	2	2	1	1	2	3	2	2	1	2	2	1	9	3	0	1	4	0	0	0	0
232	28	1	2	2	2	1	2	3	2	2	2	1	2	1	33	1	1	1	3	1	0	0	0
233	28	1	2	2	2	1	2	3	2	2	1	1	2	1	32	6	9	10	25	1	1	1	1
234	30	2	2	2	2	2	2	3	3	2	2	1	2	1	9	11	2	1	14	0	1	0	0
235	35	2	2	2	2	1	2	2	3	2	2	2	2	1	24	8	0	4	12	1	1	0	0
236	32	2	2	1	1	2	2	3	3	2	1	1	1	1	34	2	2	4	8	1	0	0	0
237	26	1	2	2	2	2	2	3	3	2	2	1	2	1	35	6	3	5	14	1	1	0	0
238	49	2	1	1	2	1	3	2	2	2	2	1	2	1	29	4	1	4	9	1	0	0	0
239	32	2	2	1	2	2	2	3	3	2	2	1	2	1	11	0	0	0	0	0	0	0	0
240	30	2	2	1	2	2	2	3	3	2	2	1	2	1	16	0	0	0	0	0	0	0	0
241	36	2	1	1	2	1	2	2	2	2	1	1	2	1	52	11	7	9	27	1	1	1	1
242	23	1	2	2	1	2	2	3	3	2	1	2	2	1	42	11	6	13	30	1	1	1	1
243	33	2	2	1	2	2	2	2	3	2	2	1	2	1	17	0	1	3	4	0	0	0	0
244	35	2	2	1	2	2	2	3	3	2	2	1	2	1	36	7	7	7	21	1	1	1	0
245	30	2	2	1	2	1	2	2	2	2	2	1	2	1	18	0	0	0	0	0	0	0	0
246	30	2	2	2	2	2	2	3	3	2	2	1	2	1	8	7	7	7	21	0	1	1	0
247	31	2	2	1	2	1	2	2	2	2	2	2	2	2	53	7	7	7	21	1	1	1	0
248	35	2	1	2	2	1	2	3	2	2	2	2	2	1	14	0	0	4	4	0	0	0	0
249	38	2	2	1	2	1	2	2	2	2	2	1	2	1	45	8	4	8	20	1	1	1	1
250	45	2	1	1	2	1	3	1	2	1	2	2	2	2	3	0	0	0	0	0	0	0	0
251	46	2	1	1	2	1	3	1	2	2	2	2	2	1	11	2	0	0	2	0	0	0	0
252	38	2	2	1	2	1	3	2	2	2	1	2	2	1	40	6	4	11	21	1	1	1	1
253	38	2	1	1	2	1	2	2	3	2	2	1	2	2	16	0	0	0	0	0	0	0	0
254	27	1	2	1	2	1	2	3	3	2	2	2	2	1	12	0	0	0	0	0	0	0	0
255	31	2	2	1	2	2	2	3	3	2	2	2	2	1	9	0	0	1	1	0	0	0	0
256	39	2	2	1	2	1	3	2	3	2	2	2	2	2	42	7	9	7	23	1	1	1	0
257	31	2	2	1	2	1	2	2	2	2	1	1	2	1	27	4	6	7	17	1	0	1	0
258	31	2	1	2	2	1	2	3	2	2	2	2	2	1	36	7	4	7	18	1	1	1	0
259	36	2	2	1	2	2	3	3	3	2	2	2	2	1	27	10	5	6	21	1	1	1	0
260	29	1	2	1	2	1	2	2	2	2	2	1	2	1	25	3	2	8	13	1	0	0	1
261	31	2	2	1	2	2	2	3	3	2	2	1	2	1	12	1	0	0	1	0	0	0	0
262	30	2	2	1	2	1	2	2	2	2	2	1	2	1	38	5	3	8	16	1	1	0	1
263	26	1	2	2	2	2	2	3	3	2	2	1	2	1	51	10	10	9	29	1	1	1	1
264	36	2	1	1	2	1	2	2	2	2	2	1	2	2	43	10	8	11	29	1	1	1	1
265	46	2	2	1	2	1	3	1	1	2	2	2	2	2	15	2	1	3	6	0	0	0	0
266	29	1	1	1	2	2	2	3	3	2	2	2	2	1	16	6	6	7	19	0	1	1	0
267	40	2	2	1	2	1	3	1	3	2	2	2	2	1	20	3	0	4	7	0	0	0	0
268	32	2	2	1	2	2	3	2	3	2	2	2	2	2	36	1	0	1	2	1	0	0	0
269	32	2	2	1	2	1	2	3	2	2	2	1	1	1	4	0	0	0	0	0	0	0	0
270	34	2	1	1	2	1	2	2	1	2	2	1	2	1	18	0	0	4	4	0	0	0	0
271	34	2	2	1	2	1	2	2	2	2	2	2	2	1	45	0	2	0	2	1	0	0	0
272	32	2	2	1	2	1	2	2	2	2	2	2	2	1	25	1	1	1	3	1	0	0	0
273	58	3	1	1	2	1	3	1	3	2	1	2	2	2	0	3	3	0	6	0	0	0	0
274	38	2	2	1	2	1	2	2	3	2	2	2	2	1	47	9	5	7	21	1	1	1	0
275	35	2	2	1	2	2	3	3	3	2	2	2	2	1	25	2	1	2	5	1	0	0	0
276	36	2	2	1	2	2	2	2	3	2	2	2	2	2	24	0	1	1	2	1	0	0	0
277	30	2	2	1	2	2	2	3	3	2	2	2	2	1	16	0	2	1	3	0	0	0	0
278	35	2	2	1	2	2	2	3	3	2	2	2	2	2	24	2	1	5	8	1	0	0	0
279	30	2	1	1	2	1	2	3	2	2	2	2	2	2	24	6	6	9	21	1	1	1	1
280	36	2	2	1	2	1	2	2	3	2	2	2	2	2	25	0	0	2	2	1	0	0	0
281	24	1	2	2	2	2	2	3	3	2	2	1	2	1	33	4	4	7	15	1	0	1	0
282	33	2	1	1	2	1	2	3	3	2	2	2	2	1	28	2	5	8	15	1	0	1	1
283	26	1	2	2	2	2	2	3	3	2	2	1	2	1	5	0	0	0	0	0	0	0	0
284	25	1	2	2	1	1	1	3	2	1	2	2	2	1	12	8	1	3	12	0	1	0	0
285	32	2	1	2	2	1	2	3	2	2	2	2	2	1	16	3	3	4	10	0	0	0	0
286	51	3	2	1	2	1	3	1	3	2	2	2	2	1	27	4	3	4	11	1	0	0	0
287	33	2	2	1	2	2	2	3	3	2	2	2	1	1	3	1	1	0	2	0	0	0	0
288	44	2	1	1	2	1	3	1	3	2	2	2	2	2	27	2	3	4	9	1	0	0	0
289	44	2	2	1	2	1	3	1	2	2	2	2	2	1	32	9	5	7	21	1	1	1	0
290	35	2	2	2	2	2	2	3	3	2	2	2	2	2	42	6	5	7	18	1	1	1	0
291	34	2	2	1	2	2	2	3	3	2	2	2	2	1	12	2	4	2	8	0	0	1	0
292	37	2	2	1	2	1	2	2	2	2	2	2	2	2	29	0	0	0	0	1	0	0	0
293	36	2	2	1	2	1	3	2	3	2	2	2	2	1	29	6	4	7	17	1	1	1	0
294	35	2	2	1	2	2	3	3	3	2	2	1	2	1	33	7	1	8	16	1	1	0	1
295	24	1	2	2	1	1	2	3	3	2	2	2	2	1	10	2	1	0	3	0	0	0	0
296	30	2	2	2	2	1	1	3	2	2	2	2	2	2	20	0	0	1	1	0	0	0	0
297	31	2	1	1	2	1	1	3	2	2	2	2	2	2	39	7	7	7	21	1	1	1	0
298	36	2	1	1	2	1	2	3	3	2	2	2	2	2	30	3	0	2	5	1	0	0	0
299	32	2	2	1	2	1	2	3	3	2	2	2	2	2	39	7	7	7	21	1	1	1	0
300	39	2	2	1	2	1	2	2	2	2	2	2	2	2	4	0	1	2	3	0	0	0	0
301	30	2	2	2	2	1	2	3	2	2	2	2	2	1	32	7	7	7	21	1	1	1	0
302	32	2	2	1	2	1	2	3	2	2	2	1	2	1	9	1	0	0	1	0	0	0	0
303	29	1	2	2	2	1	2	3	3	2	2	1	2	1	21	4	6	7	17	0	0	1	0
304	32	2	2	1	2	2	2	3	3	2	2	1	2	1	60	12	4	10	26	1	1	1	1
305	28	1	2	2	2	1	1	3	2	2	2	2	2	1	15	0	1	0	1	0	0	0	0
306	31	2	2	1	2	2	2	3	3	2	2	2	2	2	28	0	0	0	0	1	0	0	0
307	33	2	2	1	2	2	2	2	3	2	2	1	2	1	31	3	2	1	6	1	0	0	0
308	49	2	2	1	2	2	3	1	3	2	2	2	2	2	40	1	5	5	11	1	0	1	0
309	34	2	2	1	2	2	2	2	3	2	2	2	2	2	24	0	0	0	0	1	0	0	0
310	49	2	2	1	2	2	3	1	3	2	2	2	2	2	42	5	6	7	18	1	1	1	0
311	42	2	2	1	2	2	2	3	3	2	2	1	2	2	16	0	0	0	0	0	0	0	0
312	30	2	2	2	2	2	2	3	3	2	2	2	2	1	38	8	7	6	21	1	1	1	0
313	29	1	1	1	2	2	2	3	3	2	1	2	2	1	29	1	1	5	7	1	0	0	0
314	27	1	2	2	2	1	2	3	3	2	2	2	2	1	34	5	6	5	16	1	1	1	0
315	55	3	1	1	1	1	2	1	2	2	1	1	2	1	32	3	0	0	3	1	0	0	0
316	27	1	2	2	2	1	2	3	3	2	2	2	2	1	23	2	2	1	5	0	0	0	0
317	49	2	2	1	2	1	3	1	3	2	2	2	2	2	30	1	0	0	1	1	0	0	0
318	30	2	1	1	2	2	2	3	3	2	1	2	2	1	8	1	0	0	1	0	0	0	0
319	24	1	2	2	1	1	2	3	3	2	1	1	2	1	9	0	1	2	3	0	0	0	0
320	38	2	2	1	2	1	3	2	3	2	2	2	2	1	21	7	2	6	15	0	1	0	0
321	35	2	2	2	2	2	3	3	3	2	2	1	2	1	24	0	2	4	6	1	0	0	0
322	38	2	2	1	2	1	2	2	2	2	1	1	2	1	24	0	0	1	1	1	0	0	0
323	36	2	2	1	2	2	2	2	3	2	2	2	2	1	10	0	1	0	1	0	0	0	0
324	31	2	2	2	2	1	2	2	3	2	2	2	2	1	10	0	4	5	9	0	0	1	0
325	37	2	2	1	2	2	3	3	3	2	2	1	2	1	14	0	0	0	0	0	0	0	0
326	26	1	2	1	2	2	2	3	3	1	2	2	2	2	1	5	3	8	16	0	1	0	1
327	48	2	2	1	2	2	3	2	3	2	2	1	2	1	32	0	3	0	3	1	0	0	0
328	34	2	2	1	2	2	2	2	3	2	2	2	2	1	28	4	2	3	9	1	0	0	0
329	37	2	2	1	2	2	3	2	3	2	2	2	2	1	8	3	0	2	5	0	0	0	0
330	29	1	2	2	2	2	2	3	3	2	2	2	2	2	19	4	2	2	8	0	0	0	0
331	31	2	2	2	2	1	2	3	2	2	2	2	2	1	9	5	2	3	10	0	1	0	0
332	36	2	2	1	2	1	2	2	2	1	2	2	2	1	16	4	1	3	8	0	0	0	0
333	38	2	2	1	2	2	3	2	3	2	2	2	2	2	25	7	7	7	21	1	1	1	0
334	40	2	2	1	2	2	3	2	3	2	2	2	2	1	28	1	0	4	5	1	0	0	0
335	48	2	2	1	1	2	3	2	3	2	1	1	1	1	33	1	5	5	11	1	0	1	0
336	30	2	1	1	2	2	2	2	3	2	2	2	2	1	13	7	6	5	18	0	1	1	0
337	26	1	2	2	2	2	2	3	3	2	2	2	2	2	26	1	2	1	4	1	0	0	0
338	31	2	2	1	2	2	2	2	3	2	2	2	2	2	25	8	5	7	20	1	1	1	0
339	30	2	2	2	2	1	2	3	2	2	2	2	2	2	1	0	0	0	0	0	0	0	0
340	28	1	2	2	2	1	1	3	3	2	2	2	2	2	32	4	1	3	8	1	0	0	0
341	43	2	2	1	2	1	3	1	1	2	2	2	2	2	5	5	0	0	5	0	1	0	0
343	26	1	2	2	2	2	2	3	3	2	2	2	2	2	37	4	2	8	14	1	0	0	1
344	32	2	2	2	2	2	3	3	3	2	2	2	2	2	34	12	9	14	35	1	1	1	1
345	31	2	2	1	2	2	2	2	3	2	1	2	2	1	32	0	1	0	1	1	0	0	0
346	30	2	2	2	2	2	2	3	3	2	2	2	2	2	21	6	6	8	20	0	1	1	1
347	30	2	2	1	2	2	2	3	3	2	2	2	2	1	5	0	0	0	0	0	0	0	0
348	36	2	2	1	2	2	3	3	3	2	2	2	2	1	33	1	0	2	3	1	0	0	0
349	44	2	2	1	2	1	2	2	3	2	2	2	2	1	64	14	14	14	42	1	1	1	1
350	29	1	2	1	2	2	2	3	3	2	2	2	2	2	29	6	3	7	16	1	1	0	0
351	46	2	2	1	2	2	3	2	3	2	2	2	2	2	20	0	0	0	0	0	0	0	0
352	38	2	2	1	2	2	1	2	3	2	2	1	2	1	28	2	1	5	8	1	0	0	0
353	33	2	2	1	2	2	2	2	3	2	2	2	2	1	33	4	3	8	15	1	0	0	1
354	56	3	2	1	2	1	3	1	2	2	2	2	2	1	35	6	2	6	14	1	1	0	0
355	26	1	2	2	1	1	1	3	3	2	1	1	2	1	31	1	0	4	5	1	0	0	0
356	46	2	2	1	2	2	3	2	3	2	2	2	2	1	31	8	5	13	26	1	1	1	1
357	32	2	2	2	2	2	1	3	3	2	2	1	1	1	19	3	3	5	11	0	0	0	0
358	32	2	1	1	2	2	2	3	3	2	2	2	2	1	26	2	0	2	4	1	0	0	0
359	26	1	2	2	2	2	2	3	3	2	2	2	2	1	41	1	1	3	5	1	0	0	0
360	30	2	2	1	2	1	2	2	2	2	2	1	2	2	41	6	6	4	16	1	1	1	0
361	34	2	2	1	2	2	3	2	3	2	2	2	2	1	46	7	8	7	22	1	1	1	0
362	33	2	1	1	2	1	2	2	2	2	1	2	2	1	13	0	1	0	1	0	0	0	0
363	24	1	2	2	2	2	1	3	3	2	2	2	2	1	16	2	1	3	6	0	0	0	0
364	38	2	2	1	2	2	3	2	3	2	2	1	2	1	44	4	2	7	13	1	0	0	0
365	27	1	1	2	2	1	1	3	2	2	2	2	2	1	7	2	3	7	12	0	0	0	0
366	23	1	2	2	2	2	2	3	3	2	2	2	2	2	8	0	0	0	0	0	0	0	0
367	25	1	2	2	2	1	1	3	3	2	2	2	2	1	38	10	4	14	28	1	1	1	1
368	28	1	2	2	2	2	2	3	3	2	2	1	1	1	63	13	13	12	38	1	1	1	1
369	29	1	2	2	2	2	2	3	3	2	2	2	2	1	28	5	3	5	13	1	1	0	0
370	40	2	1	1	2	1	3	1	3	2	2	2	2	1	35	2	0	3	5	1	0	0	0
371	29	1	2	1	1	2	2	3	3	2	1	1	1	1	27	1	0	0	1	1	0	0	0
372	28	1	2	2	1	2	2	3	3	2	1	1	1	1	34	2	6	4	12	1	0	1	0
373	30	2	2	1	2	1	1	3	3	2	2	2	2	1	19	5	0	4	9	0	1	0	0
374	29	1	2	1	2	1	2	3	2	2	2	2	2	1	21	3	1	1	5	0	0	0	0
375	51	3	1	1	2	1	3	1	2	2	1	2	2	1	28	2	0	2	4	1	0	0	0
376	29	1	2	2	2	1	2	3	3	2	2	2	2	1	27	6	0	5	11	1	1	0	0
377	27	1	2	1	1	2	2	3	3	2	1	1	1	1	27	7	7	7	21	1	1	1	0
378	26	1	2	2	2	2	2	3	3	2	2	2	2	1	15	2	0	2	4	0	0	0	0
379	34	2	1	1	2	1	3	2	3	2	2	2	2	1	42	7	6	8	21	1	1	1	1
380	31	2	2	1	2	2	2	2	3	2	2	1	1	1	36	11	12	11	34	1	1	1	1
381	38	2	2	1	2	2	3	2	3	2	1	1	2	1	23	5	5	6	16	0	1	1	0
382	26	1	2	2	2	2	2	3	3	2	2	2	2	1	28	0	0	0	0	1	0	0	0
383	28	1	1	1	2	1	2	3	3	2	2	2	2	1	26	9	11	13	33	1	1	1	1
384	23	1	2	2	2	2	2	3	3	2	2	1	1	1	54	8	6	7	21	1	1	1	0
385	29	1	2	1	2	2	2	3	3	2	2	2	2	1	11	1	4	5	10	0	0	1	0
386	24	1	1	2	2	2	2	3	3	2	1	1	1	1	28	4	2	1	7	1	0	0	0
387	27	1	2	1	2	2	2	3	3	2	2	2	2	2	17	0	0	2	2	0	0	0	0
388	33	2	2	1	2	2	3	3	3	2	2	2	2	2	21	0	1	0	1	0	0	0	0
389	24	1	2	2	2	2	2	3	3	2	2	2	2	1	7	0	0	0	0	0	0	0	0
390	26	1	1	1	2	2	2	3	3	2	2	2	2	2	13	0	4	0	4	0	0	1	0
391	33	2	2	1	2	2	2	3	3	2	2	2	2	2	10	0	0	1	1	0	0	0	0
392	24	1	2	2	2	2	2	3	3	2	2	2	2	2	7	1	5	4	10	0	0	1	0
393	27	1	2	1	2	2	2	3	3	2	2	2	2	2	15	5	2	6	13	0	1	0	0
394	42	2	2	1	2	1	3	2	2	2	2	1	2	1	14	1	0	1	2	0	0	0	0
395	33	2	2	1	2	2	3	3	3	2	2	2	2	1	12	0	1	1	2	0	0	0	0
396	23	1	2	2	2	2	2	3	3	2	2	1	1	1	20	5	8	6	19	0	1	1	0
397	30	2	1	1	2	1	2	3	1	2	2	1	2	1	2	0	0	0	0	0	0	0	0
398	27	1	1	2	2	2	2	3	3	2	2	2	2	2	1	0	0	0	0	0	0	0	0
399	29	1	1	1	2	1	2	3	2	2	2	2	2	1	7	0	0	0	0	0	0	0	0
400	29	1	2	1	2	2	2	3	3	2	2	1	2	1	16	0	3	1	4	0	0	0	0
401	24	1	2	2	1	2	2	3	3	2	1	1	2	1	26	1	2	4	7	1	0	0	0
402	22	1	2	2	2	2	2	3	3	2	2	2	2	1	23	7	7	7	21	0	1	1	0
403	30	2	1	1	2	2	2	3	3	2	2	2	2	2	26	8	6	7	21	1	1	1	0
404	31	2	2	1	2	1	1	3	1	2	2	2	2	1	14	1	1	1	3	0	0	0	0
405	30	2	2	1	2	2	2	3	3	2	2	2	1	1	33	2	2	2	6	1	0	0	0
406	23	1	2	2	2	2	2	3	3	2	2	2	2	2	9	1	2	4	7	0	0	0	0
407	34	2	1	1	2	1	1	2	1	2	2	2	2	1	18	2	0	2	4	0	0	0	0
408	29	1	2	1	2	2	2	3	3	2	2	2	2	2	45	1	0	1	2	1	0	0	0
409	26	1	2	2	2	1	2	3	3	2	2	2	2	1	5	1	0	2	3	0	0	0	0
410	23	1	2	2	1	2	2	3	3	2	1	2	2	1	8	1	0	0	1	0	0	0	0
411	46	2	2	1	2	1	3	1	3	2	2	2	2	1	22	5	2	4	11	0	1	0	0
412	25	1	2	2	2	2	2	3	3	2	2	2	2	2	27	8	6	7	21	1	1	1	0
413	26	1	2	2	2	2	2	3	3	2	2	2	2	1	34	4	5	9	18	1	0	1	1
414	28	1	1	2	2	2	2	3	3	2	1	1	1	1	2	0	0	0	0	0	0	0	0
415	28	1	2	1	2	2	2	3	3	2	2	2	2	2	15	0	0	0	0	0	0	0	0
416	25	1	2	2	2	2	2	3	3	2	2	2	2	1	4	1	2	1	4	0	0	0	0
417	27	1	2	1	2	2	2	3	3	1	2	2	2	1	28	5	4	6	15	1	1	1	0
418	24	1	2	2	2	2	2	3	3	2	2	2	2	2	9	0	0	0	0	0	0	0	0
419	27	1	1	2	2	2	2	3	3	2	2	2	2	1	11	2	2	3	7	0	0	0	0
420	30	2	2	1	2	2	2	3	3	2	2	1	2	1	34	6	9	5	20	1	1	1	0
421	27	1	1	2	2	2	2	3	3	2	2	1	2	1	25	4	5	5	14	1	0	1	0
422	28	1	1	1	2	2	2	3	3	2	2	1	2	1	15	0	0	0	0	0	0	0	0
423	24	1	2	2	2	2	2	3	3	2	2	2	2	2	27	0	0	1	1	1	0	0	0
424	25	1	2	2	2	2	2	3	3	2	2	2	2	1	26	6	5	6	17	1	1	1	0
425	30	2	2	1	2	2	2	3	3	2	2	1	2	1	11	2	0	1	3	0	0	0	0
426	35	2	1	1	2	2	3	3	3	2	2	2	2	1	15	0	3	1	4	0	0	0	0
427	31	2	2	1	2	2	2	2	3	2	2	2	2	1	15	1	5	2	8	0	0	1	0
428	24	1	2	2	2	2	1	3	3	2	2	2	2	2	9	7	1	8	16	0	1	0	1
429	29	1	2	2	2	1	2	3	2	2	2	2	2	1	45	7	5	5	17	1	1	1	0
430	28	1	2	1	2	2	2	3	3	2	2	2	2	1	11	1	1	2	4	0	0	0	0
431	27	1	2	2	2	2	2	3	2	2	2	1	2	1	15	6	2	5	13	0	1	0	0
432	38	2	2	1	2	2	3	3	3	2	2	2	2	2	27	0	4	2	6	1	0	1	0
433	28	1	2	2	2	1	2	3	3	2	2	2	2	1	22	4	2	4	10	0	0	0	0
434	29	1	1	1	2	2	2	3	3	2	2	2	2	2	53	8	8	10	26	1	1	1	1
435	35	2	2	1	2	2	3	3	3	2	2	2	2	1	26	3	3	2	8	1	0	0	0
436	25	1	2	2	2	2	2	3	3	2	2	2	2	1	10	0	0	0	0	0	0	0	0
437	36	2	1	1	2	2	3	3	3	2	2	1	2	1	27	6	6	9	21	1	1	1	1
438	30	2	2	1	2	2	2	3	3	2	2	1	2	1	9	1	2	0	3	0	0	0	0
439	46	2	1	1	2	1	3	1	2	2	2	2	2	1	9	0	0	0	0	0	0	0	0
440	30	2	1	2	2	2	2	3	3	2	2	2	2	1	13	0	0	1	1	0	0	0	0
441	42	2	2	1	2	2	1	2	3	2	2	2	2	2	58	10	10	12	32	1	1	1	1
442	24	1	2	2	2	2	2	3	3	2	2	1	2	1	17	2	2	1	5	0	0	0	0
443	32	2	2	1	2	2	2	2	3	2	2	2	2	1	35	7	7	10	24	1	1	1	1
444	31	2	2	1	2	2	2	3	3	1	2	2	2	2	14	0	1	6	7	0	0	0	0
445	27	1	2	1	2	2	2	3	3	1	2	2	2	2	30	7	6	7	20	1	1	1	0
446	32	2	2	1	2	2	2	3	3	2	2	2	2	1	25	6	3	2	11	1	1	0	0
447	27	1	2	1	2	2	2	3	3	2	2	2	2	1	10	1	0	0	1	0	0	0	0
448	39	2	2	1	2	1	2	2	1	2	2	2	2	1	17	3	0	3	6	0	0	0	0
449	30	2	1	1	2	1	2	3	3	2	2	2	2	1	32	6	6	6	18	1	1	1	0
450	29	1	1	1	2	2	2	3	3	2	2	1	2	1	22	7	7	7	21	0	1	1	0
451	23	1	2	2	2	2	1	3	3	2	2	2	2	1	20	7	7	7	21	0	1	1	0
452	28	1	2	2	2	2	2	3	3	2	2	1	2	1	12	2	1	1	4	0	0	0	0
453	33	2	2	1	2	2	3	3	3	2	2	2	2	1	34	2	3	5	10	1	0	0	0
454	36	2	1	1	2	2	3	2	2	2	2	2	2	1	33	0	0	0	0	1	0	0	0
455	25	1	2	2	2	2	1	3	3	2	2	2	2	2	33	7	6	8	21	1	1	1	1
456	24	1	2	2	2	2	1	3	3	2	2	2	2	1	19	3	2	5	10	0	0	0	0
457	25	1	2	2	2	2	2	3	3	2	2	2	2	2	24	6	1	4	11	1	1	0	0
458	33	2	2	1	2	2	2	3	2	2	2	1	2	1	25	2	2	2	6	1	0	0	0
459	33	2	2	1	2	2	2	3	3	2	2	1	2	1	17	0	0	0	0	0	0	0	0
460	29	1	1	1	2	2	2	3	3	2	2	1	2	1	30	13	3	10	26	1	1	0	1
461	34	2	2	1	2	2	1	3	3	2	2	2	2	1	11	3	1	0	4	0	0	0	0
462	33	2	2	1	2	2	2	3	3	2	2	2	2	2	37	7	7	7	21	1	1	1	0
463	29	1	2	2	2	2	1	3	3	2	2	2	2	1	4	1	5	0	6	0	0	1	0
464	39	2	2	1	2	2	3	3	3	2	2	2	2	2	44	7	7	7	21	1	1	1	0
465	37	2	2	1	2	2	2	2	3	1	2	2	2	1	25	7	0	10	17	1	1	0	1
466	42	2	2	1	2	2	2	3	3	2	1	1	2	1	42	2	2	5	9	1	0	0	0
467	26	1	2	2	2	2	2	3	3	2	2	2	2	2	6	8	1	3	12	0	1	0	0
468	31	2	2	1	2	2	2	3	3	2	2	2	2	1	37	4	4	4	12	1	0	1	0
469	24	1	2	2	2	2	2	3	3	2	2	2	2	2	14	1	3	0	4	0	0	0	0
470	36	2	2	1	2	1	2	2	3	2	2	2	2	1	6	0	0	0	0	0	0	0	0
471	26	1	2	2	2	2	1	3	3	2	2	2	2	2	29	15	9	15	39	1	1	1	1
472	30	2	1	2	2	2	2	3	3	2	2	1	2	1	16	4	4	7	15	0	0	1	0
473	32	2	2	1	2	2	2	3	3	2	2	2	2	1	15	7	7	7	21	0	1	1	0
474	26	1	2	2	2	2	2	3	3	2	2	2	2	1	20	2	1	5	8	0	0	0	0
475	31	2	2	1	2	2	2	3	3	2	2	2	2	2	25	8	7	9	24	1	1	1	1
476	37	2	2	1	2	2	3	2	3	2	2	1	2	1	30	5	3	5	13	1	1	0	0
477	25	1	2	1	2	2	2	3	3	2	2	2	2	2	26	0	2	0	2	1	0	0	0
478	34	2	2	1	2	2	2	3	3	2	2	2	2	2	9	1	3	4	8	0	0	0	0
479	36	2	2	1	2	2	3	2	3	2	2	2	2	1	28	1	0	1	2	1	0	0	0
480	32	2	2	1	2	2	3	3	3	2	2	1	2	1	17	3	4	1	8	0	0	1	0
481	26	1	1	2	2	2	2	3	3	2	2	2	2	2	14	0	1	2	3	0	0	0	0
482	24	1	2	2	2	2	1	3	3	2	2	1	2	1	5	0	0	1	1	0	0	0	0
483	33	2	2	2	2	1	2	3	2	2	2	2	2	1	29	1	2	2	5	1	0	0	0
484	29	1	2	1	2	2	2	3	3	2	2	2	2	2	25	1	0	0	1	1	0	0	0
485	32	2	1	1	2	2	2	2	3	2	2	2	2	2	5	0	0	0	0	0	0	0	0
486	39	2	2	1	2	2	3	3	3	2	2	2	2	1	4	0	0	0	0	0	0	0	0
487	25	1	2	2	2	2	2	3	3	2	2	2	2	2	6	1	0	3	4	0	0	0	0
488	25	1	2	2	2	2	2	3	3	2	2	1	2	1	21	2	3	4	9	0	0	0	0
489	28	1	2	2	2	2	2	3	3	2	2	2	2	2	4	6	5	9	20	0	1	1	1
490	22	1	2	2	2	2	1	3	3	2	2	2	2	1	28	2	5	6	13	1	0	1	0
491	30	2	2	2	2	2	1	3	3	2	2	2	2	1	17	2	7	5	14	0	0	1	0
492	25	1	2	1	2	2	2	3	3	2	2	2	2	1	25	3	2	9	14	1	0	0	1
493	23	1	2	2	2	2	2	3	3	2	2	1	2	1	17	0	0	0	0	0	0	0	0
494	31	2	2	2	2	2	1	3	3	2	2	2	2	2	46	14	13	13	40	1	1	1	1
495	26	1	2	2	2	2	2	3	3	2	1	2	2	2	39	4	2	5	11	1	0	0	0
496	32	2	2	2	2	1	1	3	1	2	2	2	2	1	42	7	0	1	8	1	1	0	0
497	38	2	2	1	2	1	3	2	2	2	2	1	2	1	21	0	0	0	0	0	0	0	0
498	29	1	2	1	2	2	2	3	3	2	2	2	2	1	15	6	1	2	9	0	1	0	0
499	25	1	2	2	2	2	2	3	3	2	2	2	2	1	11	4	2	1	7	0	0	0	0
500	35	2	2	1	2	1	2	2	2	2	2	2	2	1	31	19	6	17	42	1	1	1	1
501	46	2	2	1	2	2	3	1	3	2	2	1	2	1	32	7	2	7	16	1	1	0	0
502	26	1	2	2	2	2	2	3	3	2	1	1	1	1	29	8	7	8	23	1	1	1	1
503	50	3	2	1	2	1	3	1	3	2	1	1	2	1	27	7	1	7	15	1	1	0	0
504	30	2	2	1	2	2	2	3	3	2	2	1	2	1	18	9	3	9	21	0	1	0	1
505	27	1	2	2	2	1	1	3	2	2	2	1	2	1	12	7	8	7	22	0	1	1	0
506	36	2	2	1	2	1	2	2	2	2	1	2	2	1	20	1	0	0	1	0	0	0	0
507	32	2	2	2	2	2	2	2	3	2	2	1	2	1	17	6	1	4	11	0	1	0	0
508	31	2	1	1	1	1	2	3	2	2	1	1	1	1	24	0	0	0	0	1	0	0	0
509	26	1	2	2	1	2	2	3	3	2	2	2	2	2	17	1	1	2	4	0	0	0	0
510	28	1	2	1	2	2	2	3	3	2	2	1	2	1	29	2	3	1	6	1	0	0	0
511	30	2	2	1	1	2	2	3	3	1	2	2	2	2	3	0	0	0	0	0	0	0	0
512	32	2	2	1	2	2	2	3	3	2	2	1	2	1	34	8	6	8	22	1	1	1	1
513	26	1	2	2	2	2	2	3	3	2	2	1	2	1	28	3	1	5	9	1	0	0	0
514	25	1	2	1	2	2	2	3	3	2	2	1	2	1	5	0	0	0	0	0	0	0	0
515	28	1	2	2	2	2	2	3	3	2	2	1	2	2	10	4	4	4	12	0	0	1	0
516	31	2	2	1	2	2	2	3	3	2	2	1	2	1	28	2	5	8	15	1	0	1	1
517	30	2	2	1	2	2	2	3	3	2	2	2	2	1	20	0	4	3	7	0	0	1	0
518	30	2	2	1	1	2	2	3	3	2	2	1	1	1	10	1	1	1	3	0	0	0	0
519	36	2	2	1	1	2	2	3	3	2	2	1	2	1	27	5	3	7	15	1	1	0	0
520	23	1	2	2	1	2	2	3	3	2	2	2	2	2	19	3	1	2	6	0	0	0	0
521	27	1	2	2	1	2	2	3	3	2	2	2	2	2	23	5	4	7	16	0	1	1	0
522	37	2	1	1	1	1	2	2	1	2	1	1	2	1	21	2	3	5	10	0	0	0	0
523	30	2	2	2	1	2	2	3	3	2	1	2	2	2	7	4	2	1	7	0	0	0	0
524	32	2	2	2	2	2	2	3	3	2	2	1	2	2	19	8	2	6	16	0	1	0	0
525	34	2	2	1	1	2	2	2	3	2	1	1	1	1	39	8	8	10	26	1	1	1	1
526	29	1	2	1	2	2	2	3	3	2	2	1	2	1	41	5	9	9	23	1	1	1	1
527	32	2	2	1	1	2	2	3	3	2	2	1	2	1	12	9	2	4	15	0	1	0	0
528	31	2	2	1	2	2	3	3	3	2	2	1	2	1	33	5	6	8	19	1	1	1	1
529	28	1	2	2	2	1	2	3	3	2	2	1	1	1	50	13	14	21	48	1	1	1	1
530	26	1	2	1	1	2	2	3	3	2	1	1	1	1	19	7	4	4	15	0	1	1	0
531	38	2	2	1	1	2	3	2	3	2	2	2	2	2	0	0	0	0	0	0	0	0	0
532	44	2	2	1	2	2	3	2	3	2	2	2	2	1	42	14	7	13	34	1	1	1	1
533	28	1	2	1	2	2	2	3	3	2	1	2	2	2	47	7	8	7	22	1	1	1	0
534	41	2	2	1	2	1	2	1	3	2	2	2	2	1	23	2	5	4	11	0	0	1	0
535	28	1	2	1	1	2	2	3	3	2	1	1	2	1	5	0	0	0	0	0	0	0	0
536	29	1	2	1	2	2	2	3	3	2	1	2	2	2	20	2	3	4	9	0	0	0	0
537	36	2	2	1	2	1	2	2	2	2	2	1	2	1	29	7	6	7	20	1	1	1	0
538	27	1	2	2	2	2	2	3	3	2	1	1	2	1	35	2	2	4	8	1	0	0	0
539	28	1	2	1	2	2	2	3	3	2	2	1	2	1	24	8	6	7	21	1	1	1	0
540	29	1	2	1	2	1	2	3	3	2	2	1	2	1	40	4	0	10	14	1	0	0	1
541	31	2	2	1	2	2	2	2	3	2	2	1	2	1	43	14	12	14	40	1	1	1	1
542	30	2	2	1	2	2	2	3	3	2	1	1	2	1	40	8	11	10	29	1	1	1	1
543	39	2	2	1	2	1	3	1	2	2	2	1	2	1	29	6	4	6	16	1	1	1	0
544	33	2	2	1	2	2	2	2	3	2	2	1	2	1	41	8	11	10	29	1	1	1	1
545	47	2	2	1	1	2	2	2	3	2	2	2	2	1	22	4	4	7	15	0	0	1	0
546	26	1	2	2	2	2	2	3	3	2	2	1	1	1	21	1	1	2	4	0	0	0	0
547	29	1	2	2	2	1	1	3	3	2	2	1	1	1	38	5	4	7	16	1	1	1	0
548	25	1	2	2	2	2	2	3	3	2	2	1	2	1	1	0	0	3	3	0	0	0	0
549	36	2	2	1	2	1	3	2	3	2	2	1	2	1	52	7	5	8	20	1	1	1	1
550	32	2	2	1	2	1	2	2	2	2	2	1	2	1	17	2	1	1	4	0	0	0	0
551	28	1	2	1	2	2	2	3	3	1	2	1	1	1	16	12	10	9	31	0	1	1	1
552	35	2	1	1	2	1	2	2	3	2	2	1	2	1	1	0	0	0	0	0	0	0	0
553	29	1	2	2	2	1	2	3	1	2	2	2	2	1	22	5	2	8	15	0	1	0	1
554	31	2	2	1	2	2	2	3	2	2	2	2	2	1	30	8	6	7	21	1	1	1	0
555	34	2	2	1	2	2	3	3	3	2	2	2	2	1	42	5	3	3	11	1	1	0	0
556	24	1	2	2	2	2	2	3	3	2	2	1	2	1	12	1	1	0	2	0	0	0	0
557	40	2	2	1	2	2	3	2	2	2	2	2	2	1	15	0	1	3	4	0	0	0	0
558	23	1	2	2	2	2	2	3	3	2	2	1	2	1	42	6	3	6	15	1	1	0	0
559	25	1	2	2	2	2	2	3	3	2	2	2	2	2	7	0	1	0	1	0	0	0	0
560	22	1	1	2	2	2	2	3	3	2	2	1	2	1	1	0	2	0	2	0	0	0	0
561	23	1	2	2	2	2	2	3	3	2	2	1	2	1	32	7	7	10	24	1	1	1	1
562	28	1	1	1	2	2	2	3	3	2	2	2	2	2	2	0	0	0	0	0	0	0	0
563	24	1	2	2	2	2	2	3	3	2	2	1	2	1	28	5	7	6	18	1	1	1	0
564	27	1	2	2	2	2	2	3	3	2	2	1	2	1	8	0	0	0	0	0	0	0	0
565	34	2	2	1	2	2	3	3	3	2	2	2	2	2	22	3	5	8	16	0	0	1	1
566	29	1	2	1	2	2	2	3	3	2	2	1	2	1	36	7	3	6	16	1	1	0	0
567	24	1	2	2	2	2	2	3	3	2	2	1	2	1	18	6	4	4	14	0	1	1	0
568	36	2	1	1	2	2	3	2	3	2	2	2	2	1	7	0	0	0	0	0	0	0	0
569	29	1	2	1	2	2	2	3	3	2	2	1	2	1	29	3	2	7	12	1	0	0	0
570	28	1	1	1	2	2	2	3	3	2	2	2	2	1	32	3	2	3	8	1	0	0	0
571	34	2	2	1	2	2	2	2	3	2	2	2	2	1	23	2	3	2	7	0	0	0	0
572	36	2	2	2	2	2	3	2	3	2	2	1	1	1	29	4	5	6	15	1	0	1	0
573	35	2	2	1	2	2	3	2	3	2	2	2	2	2	17	0	0	0	0	0	0	0	0
574	24	1	2	2	2	2	2	3	3	2	2	1	2	1	4	2	2	0	4	0	0	0	0
575	28	1	2	1	2	2	2	3	3	2	2	1	1	1	30	7	6	7	20	1	1	1	0
576	27	1	2	1	2	1	1	3	3	2	2	2	2	2	4	1	1	1	3	0	0	0	0
577	28	1	2	1	2	2	2	3	3	2	2	2	2	1	24	7	7	7	21	1	1	1	0
578	51	3	2	1	2	1	2	1	1	2	2	2	2	1	42	7	5	8	20	1	1	1	1
579	23	1	2	2	2	2	2	3	3	2	2	2	2	2	38	15	6	9	30	1	1	1	1
580	34	2	1	1	2	1	2	2	3	2	2	2	2	2	47	12	5	11	28	1	1	1	1
581	35	2	2	1	2	2	3	2	3	2	2	2	2	2	40	7	7	7	21	1	1	1	0
583	28	1	2	2	2	2	2	3	3	2	2	2	2	1	28	3	4	7	14	1	0	1	0
584	30	2	2	2	2	2	2	3	3	2	2	1	2	1	18	2	2	4	8	0	0	0	0
585	38	2	2	1	2	1	3	2	2	2	2	2	2	1	9	4	5	7	16	0	0	1	0
586	46	2	1	1	2	1	3	1	1	2	2	2	2	1	47	9	7	13	29	1	1	1	1
587	23	1	2	2	2	2	2	3	3	2	2	2	2	2	22	0	0	0	0	0	0	0	0
588	24	1	2	2	2	2	2	3	3	2	2	2	2	2	21	7	4	3	14	0	1	1	0
589	24	1	2	2	2	2	1	3	3	2	2	2	2	2	4	0	1	1	2	0	0	0	0
590	35	2	2	1	2	2	2	2	3	2	2	2	2	1	23	7	4	6	17	0	1	1	0
591	35	2	2	1	2	2	3	3	3	2	2	2	2	2	46	7	7	7	21	1	1	1	0
592	40	2	2	1	2	2	3	2	3	2	2	2	2	2	16	3	2	3	8	0	0	0	0
593	27	1	2	1	2	2	2	3	3	2	2	1	2	1	14	11	7	13	31	0	1	1	1
594	27	1	2	2	2	2	2	3	3	2	2	2	2	1	58	7	7	8	22	1	1	1	1
595	23	1	2	2	2	2	2	3	3	2	2	2	2	1	24	7	4	8	19	1	1	1	1
596	23	1	2	2	2	2	2	3	3	1	2	2	2	2	39	2	1	2	5	1	0	0	0
597	37	2	2	1	2	2	3	3	3	2	2	2	2	1	31	5	6	6	17	1	1	1	0
598	37	2	1	1	2	1	2	2	2	2	2	2	2	1	30	3	3	7	13	1	0	0	0
599	30	2	2	2	2	2	2	3	3	2	2	2	2	2	34	2	0	4	6	1	0	0	0
600	27	1	2	1	2	2	2	3	3	2	2	1	2	1	37	0	0	1	1	1	0	0	0
601	40	2	2	1	2	2	3	2	3	2	2	2	2	1	21	5	1	5	11	0	1	0	0
602	25	1	2	2	2	2	1	3	3	2	2	2	2	2	29	7	7	7	21	1	1	1	0
603	30	2	2	1	2	2	2	2	3	1	2	2	2	2	8	0	3	0	3	0	0	0	0
604	28	1	2	1	2	2	2	3	3	2	1	2	2	1	20	5	3	7	15	0	1	0	0
605	30	2	2	2	2	2	2	3	3	2	2	2	2	1	35	6	3	13	22	1	1	0	1
606	33	2	2	1	2	2	2	3	3	2	2	2	2	1	31	4	2	5	11	1	0	0	0
607	33	2	2	1	2	1	2	2	2	2	2	2	2	1	15	7	6	8	21	0	1	1	1
608	28	1	2	1	2	1	2	3	3	2	2	2	2	2	12	0	0	1	1	0	0	0	0
609	36	2	2	1	2	2	2	2	3	2	2	2	2	1	51	2	3	4	9	1	0	0	0
610	35	2	2	1	2	1	2	2	1	2	2	2	2	2	18	0	0	0	0	0	0	0	0
611	27	1	2	2	2	1	2	3	2	1	2	2	2	1	2	0	1	0	1	0	0	0	0
612	39	2	2	1	2	2	3	2	3	2	2	1	2	1	11	0	0	1	1	0	0	0	0
613	37	2	2	1	2	2	2	3	3	2	2	1	2	1	22	3	3	3	9	0	0	0	0
614	33	2	2	1	2	2	3	2	3	2	2	1	2	1	7	2	2	2	6	0	0	0	0
615	35	2	1	1	2	1	2	2	2	2	2	2	2	2	36	3	2	8	13	1	0	0	1
616	44	2	1	1	2	1	3	1	1	2	1	2	2	1	14	1	0	0	1	0	0	0	0
617	32	2	2	1	2	2	2	3	3	2	2	1	2	1	8	0	0	0	0	0	0	0	0
618	33	2	2	1	2	2	3	2	3	1	2	2	2	2	22	3	5	3	11	0	0	1	0
619	27	1	2	1	2	2	2	3	3	2	2	2	2	2	14	0	2	0	2	0	0	0	0
620	32	2	2	1	2	1	2	2	1	2	2	2	2	2	6	0	0	1	1	0	0	0	0
621	29	1	2	2	2	1	2	3	1	2	2	2	2	1	15	4	2	6	12	0	0	0	0
622	37	2	1	1	2	1	3	2	2	2	2	1	2	1	34	9	8	7	24	1	1	1	0
623	35	2	1	1	2	1	2	2	2	2	1	1	2	2	27	4	3	6	13	1	0	0	0
624	35	2	1	1	1	1	2	2	2	2	1	1	2	1	31	7	7	7	21	1	1	1	0
625	35	2	1	1	1	1	2	2	1	2	1	2	2	2	33	3	1	5	9	1	0	0	0
626	30	2	2	1	2	2	2	3	3	2	2	1	2	1	11	4	1	1	6	0	0	0	0
627	39	2	2	1	2	2	3	2	3	2	2	2	2	2	10	0	1	0	1	0	0	0	0
628	41	2	2	1	2	2	3	3	3	2	2	1	2	1	25	0	0	0	0	1	0	0	0
629	39	2	2	1	2	1	3	2	2	2	2	1	2	1	27	2	2	5	9	1	0	0	0
630	37	2	2	1	2	1	2	2	2	2	2	1	2	1	21	2	2	4	8	0	0	0	0
631	31	2	2	1	2	2	2	3	3	1	2	2	2	1	8	2	3	2	7	0	0	0	0
632	25	1	1	2	2	2	2	3	3	2	2	2	2	1	26	9	5	8	22	1	1	1	1
633	34	2	2	1	2	2	2	3	3	2	2	2	2	1	0	0	0	0	0	0	0	0	0
634	32	2	2	1	2	2	2	3	3	2	2	2	2	2	14	1	1	0	2	0	0	0	0
635	38	2	2	1	2	2	3	3	3	2	2	1	2	1	32	7	4	6	17	1	1	1	0
636	32	2	2	1	2	2	2	3	3	2	2	1	2	1	31	2	0	2	4	1	0	0	0
637	32	2	2	1	2	2	2	3	3	2	2	2	2	1	36	4	1	10	15	1	0	0	1
638	50	3	2	1	2	2	2	2	3	2	2	1	2	1	20	5	5	5	15	0	1	1	0
639	29	1	2	2	2	2	2	3	3	2	2	1	2	1	45	7	7	7	21	1	1	1	0
640	36	2	2	1	2	2	3	3	3	2	2	1	2	1	10	0	1	1	2	0	0	0	0
641	32	2	2	1	2	2	2	3	3	2	2	1	2	2	26	0	1	0	1	1	0	0	0
642	32	2	2	2	2	2	3	3	3	2	2	1	2	1	25	6	3	5	14	1	1	0	0
643	30	2	2	1	2	2	2	3	3	2	2	1	2	1	71	15	15	16	46	1	1	1	1
644	40	2	2	1	2	1	3	1	1	2	2	1	2	1	24	4	4	7	15	1	0	1	0
645	30	2	2	1	2	2	2	3	3	2	2	1	2	1	18	3	3	3	9	0	0	0	0
646	34	2	2	1	2	2	3	3	3	2	2	2	2	2	23	0	0	0	0	0	0	0	0
647	35	2	2	1	2	2	2	3	3	2	2	1	2	1	20	0	0	0	0	0	0	0	0
648	41	2	2	1	2	1	2	1	2	2	2	2	2	2	24	2	4	3	9	1	0	1	0
649	34	2	2	1	2	2	2	3	3	2	2	1	2	1	54	7	7	10	24	1	1	1	1
650	46	2	1	1	2	1	3	1	1	2	1	1	1	1	12	9	2	8	19	0	1	0	1
651	30	2	2	2	2	1	2	2	2	2	1	1	1	1	22	1	4	2	7	0	0	1	0
652	35	2	2	1	2	2	2	3	3	2	2	1	2	1	20	0	1	0	1	0	0	0	0
653	36	2	1	1	2	1	2	2	2	2	1	1	2	1	7	0	0	0	0	0	0	0	0
654	32	2	2	1	2	2	2	3	3	2	2	2	2	1	49	7	5	7	19	1	1	1	0
655	35	2	2	1	2	2	3	3	3	2	2	1	2	1	25	6	2	6	14	1	1	0	0
656	32	2	2	1	2	2	2	3	3	2	2	1	2	1	21	8	5	8	21	0	1	1	1
657	30	2	2	2	2	1	2	3	2	2	2	1	2	1	5	0	1	0	1	0	0	0	0
658	29	1	1	1	2	2	2	3	3	2	2	2	2	2	0	0	0	0	0	0	0	0	0
659	33	2	2	1	2	2	2	3	3	2	2	2	2	1	25	6	6	7	19	1	1	1	0
660	34	2	2	1	2	2	2	2	3	2	2	1	2	1	17	3	3	6	12	0	0	0	0
661	30	2	2	1	2	2	2	3	3	2	2	1	2	1	21	0	2	2	4	0	0	0	0
662	40	2	2	1	2	2	3	2	3	2	2	2	2	1	14	1	0	3	4	0	0	0	0
663	25	1	2	2	2	2	2	3	3	2	2	2	2	1	17	1	0	1	2	0	0	0	0
664	42	2	2	1	2	2	3	1	3	2	2	2	2	1	30	1	1	5	7	1	0	0	0
665	36	2	2	1	2	2	3	2	3	2	2	2	2	1	34	11	8	14	33	1	1	1	1
666	38	2	2	1	2	2	3	2	3	2	2	1	2	1	7	3	2	3	8	0	0	0	0
667	24	1	2	2	2	2	1	3	3	2	2	2	2	2	8	0	0	0	0	0	0	0	0
668	60	3	2	1	2	1	3	1	3	2	2	2	2	2	29	5	1	5	11	1	1	0	0
669	26	1	2	1	2	2	2	3	3	1	2	2	2	1	9	3	0	4	7	0	0	0	0
670	31	2	2	1	2	1	2	2	1	2	2	2	2	1	7	2	1	4	7	0	0	0	0
671	23	1	2	2	2	2	2	3	3	2	2	2	2	2	17	2	2	4	8	0	0	0	0
672	38	2	2	1	2	2	3	2	3	2	2	2	2	2	0	2	1	1	4	0	0	0	0
673	28	1	2	1	2	2	2	3	3	1	2	1	2	2	9	3	1	2	6	0	0	0	0
674	39	2	2	1	2	2	3	2	3	2	2	2	2	1	21	6	1	7	14	0	1	0	0
675	29	1	2	1	2	2	2	3	3	2	2	2	2	1	23	9	1	5	15	0	1	0	0
676	24	1	2	2	2	2	2	3	3	2	2	2	2	1	25	6	5	7	18	1	1	1	0
677	28	1	2	1	2	2	2	3	3	1	2	2	2	2	25	7	7	7	21	1	1	1	0
678	31	2	1	1	2	1	2	3	2	2	2	1	2	1	17	0	0	0	0	0	0	0	0
679	25	1	2	2	2	2	2	3	3	2	2	2	2	1	17	0	0	0	0	0	0	0	0
680	38	2	2	1	2	2	3	2	3	2	2	2	2	1	25	8	2	4	14	1	1	0	0
681	36	2	2	1	2	2	3	2	3	2	2	2	2	1	33	8	5	8	21	1	1	1	1
682	49	2	1	1	2	1	3	1	3	2	2	2	2	1	45	5	1	7	13	1	1	0	0
683	27	1	2	2	2	1	1	3	3	2	2	2	2	1	44	7	7	7	21	1	1	1	0
684	35	2	2	2	2	2	3	2	3	2	2	2	2	1	67	20	14	20	54	1	1	1	1
685	34	2	2	2	2	2	2	2	3	2	2	2	2	2	34	7	7	8	22	1	1	1	1
686	39	2	2	1	2	2	3	2	3	2	1	2	2	2	16	1	2	3	6	0	0	0	0
687	50	3	2	1	2	2	3	1	3	2	2	2	2	1	44	4	6	5	15	1	0	1	0
688	25	1	2	2	2	2	1	3	3	2	2	2	2	2	19	2	3	2	7	0	0	0	0
689	28	1	2	1	2	2	2	3	3	2	2	2	2	1	0	0	0	0	0	0	0	0	0
690	30	2	2	1	2	2	2	3	3	2	2	2	2	2	25	11	2	12	25	1	1	0	1
691	30	2	2	1	2	2	2	3	3	2	2	2	2	1	34	6	2	8	16	1	1	0	1
692	28	1	2	1	2	2	2	3	3	2	2	1	1	1	35	17	8	11	36	1	1	1	1
693	31	2	2	1	2	2	2	3	3	2	2	2	2	2	12	0	0	0	0	0	0	0	0
694	35	2	2	2	2	2	2	3	3	2	2	2	2	1	59	12	4	17	33	1	1	1	1
695	30	2	2	2	2	2	2	3	3	2	2	2	2	1	18	5	2	2	9	0	1	0	0
696	27	1	2	2	2	2	1	3	3	2	2	2	2	1	24	4	2	6	12	1	0	0	0
697	37	2	2	1	2	2	3	2	3	2	2	2	2	2	39	9	5	11	25	1	1	1	1
698	29	1	2	1	2	2	2	3	3	2	2	2	2	2	39	4	5	7	16	1	0	1	0
699	32	2	2	1	2	2	3	3	3	2	2	2	2	1	25	7	7	7	21	1	1	1	0
700	33	2	2	1	2	2	3	2	3	2	2	2	2	1	7	0	1	0	1	0	0	0	0
701	28	1	2	2	2	2	2	3	3	2	2	2	2	1	18	0	0	1	1	0	0	0	0
702	32	2	2	1	2	2	2	3	3	2	2	2	2	2	27	1	3	1	5	1	0	0	0
703	32	2	2	1	2	2	2	3	3	2	2	2	2	1	46	2	2	7	11	1	0	0	0
704	31	2	2	1	2	2	2	3	3	2	2	2	2	1	14	6	2	6	14	0	1	0	0
705	34	2	2	1	2	2	3	3	3	2	2	2	2	1	51	18	19	19	56	1	1	1	1
706	33	2	2	1	2	2	2	3	3	2	2	1	2	2	37	11	8	12	31	1	1	1	1
707	25	1	2	2	2	2	1	3	3	2	2	2	2	1	47	4	5	8	17	1	0	1	1
708	29	1	2	1	2	2	2	3	3	2	2	2	2	2	21	7	7	7	21	0	1	1	0
709	25	1	2	2	2	2	1	3	3	2	2	2	2	1	33	2	4	4	10	1	0	1	0
710	34	2	2	1	2	2	2	3	3	2	2	2	2	1	43	7	7	7	21	1	1	1	0
711	38	2	2	2	2	2	3	2	3	2	2	2	2	2	30	7	3	8	18	1	1	0	1
712	25	1	2	2	2	2	2	3	3	2	2	2	2	1	29	7	6	7	20	1	1	1	0
713	30	2	2	1	2	2	2	3	3	2	1	1	1	1	41	9	8	6	23	1	1	1	0
714	34	2	2	1	2	2	2	3	3	1	2	2	2	1	25	2	0	3	5	1	0	0	0
715	26	1	2	2	2	2	1	3	3	2	2	2	2	2	14	6	7	7	20	0	1	1	0
716	34	2	2	2	2	1	2	2	3	2	2	2	2	1	12	2	0	5	7	0	0	0	0
717	33	2	2	1	2	2	3	3	3	1	2	2	2	1	19	1	2	2	5	0	0	0	0
718	28	1	2	1	2	2	2	3	3	2	2	2	2	2	22	0	1	1	2	0	0	0	0
719	39	2	1	1	2	1	3	2	3	2	2	2	2	1	15	0	0	0	0	0	0	0	0
720	40	2	1	1	2	1	2	2	3	2	2	2	2	1	47	7	8	8	23	1	1	1	1
721	29	1	2	1	2	1	1	3	3	2	2	2	2	2	19	2	1	0	3	0	0	0	0
722	25	1	2	2	2	1	1	3	3	2	2	2	2	1	25	0	0	1	1	1	0	0	0
724	49	2	1	1	2	1	3	1	3	2	2	2	2	2	40	8	6	8	22	1	1	1	1
725	36	2	2	1	2	1	3	2	3	2	2	2	2	2	5	0	0	0	0	0	0	0	0
726	47	2	2	1	2	2	3	1	3	2	2	2	2	1	31	2	1	5	8	1	0	0	0
727	32	2	2	1	2	2	2	3	3	2	2	2	2	1	31	0	0	0	0	1	0	0	0
728	37	2	1	1	2	1	3	2	3	2	2	2	2	2	29	8	6	6	20	1	1	1	0
729	28	1	2	2	2	2	2	3	3	2	2	2	2	2	73	14	13	16	43	1	1	1	1
730	30	2	2	1	2	2	2	3	3	1	2	2	2	2	16	8	5	10	23	0	1	1	1
731	55	3	2	1	2	2	3	1	3	2	2	2	2	1	34	1	0	1	2	1	0	0	0
732	36	2	2	1	2	2	3	2	3	2	2	2	2	1	21	7	4	6	17	0	1	1	0
733	38	2	1	1	2	1	2	2	2	2	2	2	2	1	25	5	3	6	14	1	1	0	0
734	35	2	2	2	2	2	3	2	3	2	2	1	2	1	19	1	5	7	13	0	0	1	0
735	40	2	2	1	2	2	3	2	3	2	2	2	2	1	47	7	7	7	21	1	1	1	0
736	39	2	2	1	2	1	2	2	2	2	2	2	2	2	3	0	0	0	0	0	0	0	0
737	30	2	2	1	2	2	2	2	3	2	2	1	1	1	21	5	0	6	11	0	1	0	0
738	32	2	2	1	2	2	3	2	3	2	2	2	2	1	36	4	4	6	14	1	0	1	0
739	25	1	2	2	2	2	2	3	3	2	2	2	2	1	16	6	0	5	11	0	1	0	0
740	45	2	1	2	2	1	3	1	1	2	2	1	2	1	22	5	1	2	8	0	1	0	0
741	29	1	2	2	2	1	1	3	2	2	2	1	2	1	30	3	5	2	10	1	0	1	0
742	35	2	1	1	2	1	2	2	2	2	2	2	2	2	0	21	21	21	63	0	1	1	1
743	37	2	2	1	2	2	2	2	3	2	2	2	2	1	19	2	0	0	2	0	0	0	0
744	38	2	1	1	2	1	3	1	2	2	2	1	2	1	28	8	7	3	18	1	1	1	0
745	39	2	2	1	2	2	3	1	3	2	2	2	2	1	39	8	7	7	22	1	1	1	0
746	33	2	2	2	2	1	2	2	2	2	2	1	2	1	28	7	7	6	20	1	1	1	0
747	39	2	2	1	2	1	3	1	2	2	2	2	2	1	5	2	1	0	3	0	0	0	0
748	28	1	2	1	2	1	2	3	2	2	2	2	2	1	15	7	6	9	22	0	1	1	1
749	32	2	2	1	2	1	2	2	3	2	2	2	2	1	14	1	0	0	1	0	0	0	0
750	36	2	2	1	2	2	3	2	3	2	2	2	2	1	22	7	7	7	21	0	1	1	0
751	40	2	2	1	2	1	2	3	3	2	2	1	1	1	47	7	3	8	18	1	1	0	1
752	36	2	2	1	2	2	3	2	3	2	2	2	2	1	10	1	2	4	7	0	0	0	0
753	32	2	2	1	2	1	2	2	3	2	1	2	2	1	6	2	0	2	4	0	0	0	0
754	34	2	2	1	2	1	2	2	3	2	2	2	2	1	14	3	1	0	4	0	0	0	0
755	37	2	2	1	2	1	2	2	2	2	2	2	2	1	24	0	0	0	0	1	0	0	0
756	30	2	1	2	2	1	2	3	3	2	2	2	2	2	21	9	3	7	19	0	1	0	0
757	32	2	1	1	2	1	2	3	3	2	2	2	2	1	5	0	0	0	0	0	0	0	0
758	30	2	1	2	2	1	2	3	2	2	2	2	2	1	40	8	3	6	17	1	1	0	0
759	27	1	1	2	2	1	2	3	3	2	2	2	2	1	28	5	6	7	18	1	1	1	0
760	30	2	2	2	2	1	2	3	3	2	2	2	2	2	3	0	0	0	0	0	0	0	0
761	30	2	1	2	2	1	2	3	3	2	2	2	2	1	16	3	1	1	5	0	0	0	0
762	27	1	2	2	2	1	2	3	3	2	2	2	2	1	2	0	0	0	0	0	0	0	0
763	26	1	2	2	2	2	2	3	3	2	2	2	2	1	13	2	3	2	7	0	0	0	0
764	25	1	2	2	2	2	2	3	3	2	2	2	2	1	22	4	2	4	10	0	0	0	0
765	38	2	2	1	2	2	2	2	3	2	2	2	2	1	41	10	9	11	30	1	1	1	1
766	30	2	2	1	2	2	2	3	3	2	2	2	2	2	7	1	0	1	2	0	0	0	0
767	40	2	1	1	2	1	2	2	3	2	2	2	2	1	24	8	4	7	19	1	1	1	0
768	37	2	1	1	2	2	3	2	3	2	2	2	2	1	34	7	7	7	21	1	1	1	0
769	40	2	2	1	2	1	2	2	3	2	2	2	2	1	5	2	1	5	8	0	0	0	0
770	36	2	2	1	2	2	3	3	3	2	2	2	1	1	24	6	4	5	15	1	1	1	0
771	39	2	2	1	2	2	2	2	3	2	2	2	2	1	14	5	3	7	15	0	1	0	0
772	30	2	1	1	2	1	2	3	3	2	2	2	2	2	25	3	3	4	10	1	0	0	0
773	40	2	2	1	2	1	2	1	3	2	2	2	2	1	4	0	0	0	0	0	0	0	0
774	39	2	2	1	2	1	3	1	2	2	2	2	2	1	24	7	8	7	22	1	1	1	0
775	31	2	2	2	2	1	2	3	2	2	2	2	2	1	21	5	2	2	9	0	1	0	0
776	43	2	2	1	2	1	3	1	1	2	2	2	2	1	22	1	2	6	9	0	0	0	0
777	31	2	2	1	2	1	1	3	3	2	2	2	2	2	60	6	7	6	19	1	1	1	0
778	30	2	2	1	2	1	2	3	3	1	2	2	2	1	29	4	4	13	21	1	0	1	1
779	32	2	1	1	2	1	2	3	3	2	2	2	2	1	14	4	1	4	9	0	0	0	0
780	30	2	2	1	2	1	2	3	3	2	2	2	2	1	11	1	0	0	1	0	0	0	0
781	40	2	2	1	2	1	2	2	3	2	2	1	2	1	4	3	1	0	4	0	0	0	0
782	50	3	1	1	2	1	2	1	3	2	2	2	2	1	33	1	0	2	3	1	0	0	0
783	49	2	2	1	2	1	3	1	2	2	2	1	1	1	24	9	6	7	22	1	1	1	0
784	36	2	1	1	2	1	2	3	2	2	2	1	2	2	53	8	6	8	22	1	1	1	1
785	30	2	1	1	2	1	2	3	3	2	2	2	2	1	26	4	2	2	8	1	0	0	0
786	35	2	2	1	2	1	2	3	2	2	2	1	2	1	9	2	1	3	6	0	0	0	0
787	24	1	2	2	2	2	2	3	3	2	1	2	2	2	3	1	0	0	1	0	0	0	0
788	33	2	2	2	2	1	1	3	3	2	2	2	2	1	21	4	3	8	15	0	0	0	1
789	36	2	2	1	2	2	2	2	3	2	2	2	2	1	38	8	8	8	24	1	1	1	1
790	32	2	2	1	2	2	2	2	3	2	1	2	2	1	18	3	1	3	7	0	0	0	0
791	36	2	2	1	2	1	1	2	3	2	2	2	2	2	11	3	3	7	13	0	0	0	0
792	27	1	2	2	2	2	2	3	3	2	2	2	2	2	46	5	4	6	15	1	1	1	0
793	34	2	2	1	2	1	2	2	3	2	2	2	2	1	21	2	0	5	7	0	0	0	0
794	31	2	2	1	2	2	2	3	3	2	2	2	2	1	61	7	1	4	12	1	1	0	0
795	32	2	1	1	2	1	2	2	3	2	2	2	2	1	10	2	2	1	5	0	0	0	0
796	30	2	2	1	2	1	2	3	3	2	2	2	2	2	2	0	0	0	0	0	0	0	0
797	28	1	2	2	2	2	1	3	3	2	2	2	2	1	30	6	6	7	19	1	1	1	0
798	30	2	1	1	2	1	2	3	2	2	1	2	1	1	12	0	0	0	0	0	0	0	0
799	36	2	2	1	2	1	2	2	3	2	2	2	2	1	14	13	2	6	21	0	1	0	0
800	29	1	2	2	2	2	2	3	3	2	2	2	2	1	16	3	1	1	5	0	0	0	0
801	31	2	2	1	2	1	2	2	1	2	1	2	2	1	17	4	5	6	15	0	0	1	0
802	27	1	2	2	2	1	1	3	3	2	2	2	2	2	30	7	5	7	19	1	1	1	0
803	26	1	2	2	2	2	2	3	3	2	2	2	2	2	40	3	2	6	11	1	0	0	0
804	28	1	2	2	2	1	2	3	3	2	2	2	2	1	24	5	1	6	12	1	1	0	0
805	24	1	2	2	2	2	1	3	3	2	2	2	2	1	36	7	6	7	20	1	1	1	0
806	25	1	2	2	2	2	2	3	3	2	2	2	2	2	18	5	7	3	15	0	1	1	0
807	25	1	2	2	2	2	2	3	3	2	2	2	2	1	30	8	7	9	24	1	1	1	1
808	43	2	2	1	2	2	2	2	3	2	2	2	2	1	39	3	4	6	13	1	0	1	0
809	34	2	2	1	2	1	2	2	2	2	2	2	2	1	35	7	4	8	19	1	1	1	1
810	32	2	2	1	2	1	2	2	3	2	2	2	2	1	31	7	4	8	19	1	1	1	1
811	32	2	2	1	2	1	2	2	2	2	2	2	2	1	39	8	6	8	22	1	1	1	1
812	42	2	1	1	2	1	2	2	3	2	2	1	2	1	31	0	0	0	0	1	0	0	0
813	47	2	2	1	2	1	3	1	1	2	2	2	2	1	23	1	0	2	3	0	0	0	0
814	35	2	2	2	2	1	2	2	3	2	2	1	2	1	36	8	4	7	19	1	1	1	0
815	33	2	2	1	2	2	2	3	3	2	2	2	2	1	53	8	8	11	27	1	1	1	1
816	24	1	2	1	2	2	2	3	3	2	2	1	2	1	22	7	6	7	20	0	1	1	0
817	35	2	2	1	2	2	2	2	2	2	2	1	2	1	35	1	1	4	6	1	0	0	0
818	30	2	2	2	2	2	2	3	3	2	2	1	2	1	4	10	0	4	14	0	1	0	0
819	46	2	2	1	2	1	3	1	3	2	2	2	2	1	23	0	1	1	2	0	0	0	0
820	26	1	2	2	2	2	2	3	3	2	2	2	2	1	22	7	7	7	21	0	1	1	0
821	30	2	1	2	2	1	2	3	3	2	2	2	2	1	13	2	0	2	4	0	0	0	0
822	29	1	1	2	2	2	2	3	3	2	2	1	1	1	30	6	3	5	14	1	1	0	0
823	33	2	2	2	2	2	2	3	3	2	2	1	2	1	48	13	7	12	32	1	1	1	1
824	27	1	2	2	2	2	1	3	2	2	1	2	2	1	6	0	0	0	0	0	0	0	0
825	30	2	2	2	2	2	2	3	3	2	2	2	2	2	4	12	3	8	23	0	1	0	1
826	23	1	1	2	2	2	2	3	3	2	2	1	2	1	16	3	4	4	11	0	0	1	0
827	35	2	2	2	2	2	2	3	3	2	2	2	2	1	2	1	3	0	4	0	0	0	0
828	30	2	2	1	2	2	2	3	3	1	2	2	2	2	56	18	19	17	54	1	1	1	1
829	44	2	1	1	2	1	3	1	3	2	1	2	2	1	37	6	4	6	16	1	1	1	0
830	31	2	2	1	2	1	1	2	2	2	2	2	2	1	44	7	7	7	21	1	1	1	0
831	36	2	2	2	2	2	2	2	3	2	2	2	2	1	36	7	2	7	16	1	1	0	0
832	49	2	2	1	2	2	3	1	3	2	2	1	1	1	42	1	1	6	8	1	0	0	0
833	35	2	2	1	2	2	3	3	3	2	2	1	2	1	25	3	3	8	14	1	0	0	1
834	53	3	2	1	2	1	2	1	3	2	2	2	2	1	40	5	2	5	12	1	1	0	0
835	33	2	2	2	2	2	3	2	3	2	2	2	2	1	13	4	3	4	11	0	0	0	0
836	31	2	2	1	2	1	2	3	2	2	2	2	2	1	24	4	2	3	9	1	0	0	0
837	34	2	2	1	2	1	2	2	3	2	2	1	1	1	33	15	6	11	32	1	1	1	1
838	39	2	1	1	2	1	2	1	2	2	2	2	2	1	30	8	2	7	17	1	1	0	0
839	45	2	1	1	2	1	3	1	3	2	2	2	2	2	29	6	4	5	15	1	1	1	0
840	43	2	2	1	2	2	2	2	3	2	1	2	2	1	11	0	0	0	0	0	0	0	0
841	24	1	2	2	2	2	2	3	3	2	2	1	1	2	32	5	3	6	14	1	1	0	0
842	30	2	2	1	2	2	1	3	3	2	1	2	2	1	10	1	0	1	2	0	0	0	0
843	34	2	1	1	2	1	2	2	2	2	2	2	2	1	23	1	2	3	6	0	0	0	0
844	29	1	1	2	2	1	1	3	3	1	2	1	2	1	11	3	0	1	4	0	0	0	0
845	53	3	1	1	2	1	3	1	3	2	2	2	2	1	24	2	1	1	4	1	0	0	0
846	24	1	2	2	2	2	2	3	3	2	2	2	2	2	14	2	3	2	7	0	0	0	0
847	31	2	2	2	2	2	2	2	3	2	2	2	2	1	22	6	4	5	15	0	1	1	0
848	33	2	2	1	2	2	2	2	2	2	2	2	2	1	36	6	8	10	24	1	1	1	1
849	43	2	2	1	2	2	3	2	3	2	2	2	2	1	19	0	0	0	0	0	0	0	0
850	37	2	1	1	2	1	3	1	2	2	2	2	2	1	22	7	7	7	21	0	1	1	0
851	29	1	2	2	2	2	2	3	3	2	2	2	2	1	7	0	2	0	2	0	0	0	0
852	38	2	2	1	2	2	3	1	3	2	1	1	2	1	33	14	9	17	40	1	1	1	1
853	23	1	2	2	2	2	1	3	3	2	2	2	2	1	5	0	0	0	0	0	0	0	0
854	32	2	2	1	2	2	2	3	3	2	1	2	2	1	0	0	0	0	0	0	0	0	0
855	35	2	2	1	2	2	3	3	3	2	2	1	2	1	48	13	10	13	36	1	1	1	1
856	30	2	1	2	2	1	2	3	3	2	2	2	2	1	44	7	7	5	19	1	1	1	0
857	43	2	1	1	2	1	2	2	3	2	1	1	2	1	28	0	1	0	1	1	0	0	0
858	42	2	2	1	2	1	3	1	3	2	2	2	2	2	13	6	4	6	16	0	1	1	0
859	28	1	2	1	2	2	2	3	3	2	2	2	2	1	11	0	3	0	3	0	0	0	0
860	28	1	2	1	2	2	2	3	3	2	2	1	2	1	20	5	2	6	13	0	1	0	0
861	30	2	2	2	2	2	2	3	3	2	2	2	2	2	42	6	5	8	19	1	1	1	1
862	38	2	1	1	2	1	2	1	2	2	2	2	2	2	27	6	1	7	14	1	1	0	0
863	35	2	2	1	2	2	2	3	3	1	1	1	2	1	25	2	1	3	6	1	0	0	0
864	57	3	2	1	2	1	2	1	3	2	2	1	2	1	23	0	2	0	2	0	0	0	0
865	30	2	2	1	2	2	1	3	3	2	2	2	2	2	10	0	0	0	0	0	0	0	0
866	29	1	2	1	2	2	2	3	3	1	2	2	2	1	0	0	1	1	2	0	0	0	0
867	36	2	1	1	2	1	1	2	3	2	1	2	2	1	1	10	4	6	20	0	1	1	0
868	27	1	2	1	2	1	2	3	2	2	2	2	2	1	17	0	0	0	0	0	0	0	0
869	33	2	2	1	2	2	3	3	3	2	2	2	2	2	42	7	7	7	21	1	1	1	0
870	34	2	1	1	2	1	2	2	3	2	1	2	2	1	11	0	0	0	0	0	0	0	0
871	24	1	2	2	2	1	2	3	2	2	2	1	2	1	11	7	7	7	21	0	1	1	0
872	39	2	2	1	2	2	3	2	3	2	2	2	2	2	11	1	0	0	1	0	0	0	0
873	38	2	2	1	2	1	2	1	2	2	2	2	2	1	20	14	10	11	35	0	1	1	1
874	30	2	2	2	2	2	1	3	3	2	2	2	2	2	26	3	2	5	10	1	0	0	0
875	41	2	1	1	2	1	3	1	3	2	2	2	2	1	26	3	0	3	6	1	0	0	0
876	43	2	2	1	2	1	3	1	2	2	2	2	2	1	17	0	0	0	0	0	0	0	0
877	38	2	2	1	2	2	3	2	3	2	2	2	2	1	35	4	1	4	9	1	0	0	0
878	33	2	1	1	2	1	2	3	2	2	2	1	2	1	28	1	0	3	4	1	0	0	0
879	30	2	1	2	2	1	2	3	3	2	2	2	2	2	47	17	13	14	44	1	1	1	1
880	38	2	2	1	2	2	1	2	3	2	2	2	2	2	5	0	0	0	0	0	0	0	0
881	33	2	2	1	2	2	2	2	3	2	2	2	2	1	6	0	0	0	0	0	0	0	0
882	38	2	2	1	2	2	2	2	3	2	1	2	2	1	56	8	8	11	27	1	1	1	1
883	38	2	2	1	2	2	2	2	3	2	1	1	2	1	43	18	9	18	45	1	1	1	1
884	31	2	2	1	2	2	2	3	3	2	1	2	2	1	18	0	2	0	2	0	0	0	0
885	40	2	2	1	2	1	1	1	3	2	2	1	2	1	23	10	1	4	15	0	1	0	0
886	26	1	2	2	2	1	2	3	2	2	2	2	2	1	12	7	5	7	19	0	1	1	0
887	35	2	2	2	2	2	3	3	3	2	2	1	2	1	16	6	1	4	11	0	1	0	0
888	44	2	2	1	2	1	3	1	2	2	2	2	2	1	27	5	2	7	14	1	1	0	0
889	26	1	1	2	2	1	1	3	3	2	2	2	2	2	4	0	0	0	0	0	0	0	0
890	39	2	2	1	2	2	3	2	3	2	1	2	2	1	3	0	0	0	0	0	0	0	0
891	37	2	1	1	2	1	1	2	3	2	2	1	2	1	12	6	3	5	14	0	1	0	0
892	36	2	1	1	2	1	2	2	2	2	2	2	2	1	28	7	2	4	13	1	1	0	0
893	30	2	2	1	2	1	2	3	2	2	2	1	2	1	36	2	5	6	13	1	0	1	0
894	25	1	2	2	2	1	1	3	2	2	2	2	2	2	12	1	5	3	9	0	0	1	0
895	38	2	2	1	2	2	2	2	3	2	2	1	2	1	24	6	1	4	11	1	1	0	0
896	32	2	2	1	2	2	2	2	3	1	2	2	2	1	26	4	1	10	15	1	0	0	1
897	36	2	2	1	2	2	2	2	3	2	2	2	2	1	15	1	0	0	1	0	0	0	0
898	30	2	1	1	2	1	2	3	2	2	2	1	2	1	27	6	5	8	19	1	1	1	1
899	29	1	2	2	2	2	2	3	3	2	1	2	2	1	13	0	0	0	0	0	0	0	0
900	51	3	1	1	2	1	3	1	3	2	2	2	2	1	36	3	1	4	8	1	0	0	0
901	26	1	2	1	2	2	2	3	3	2	2	2	2	2	37	6	6	8	20	1	1	1	1
902	28	1	2	1	2	2	2	3	3	2	2	1	2	1	29	4	5	5	14	1	0	1	0
903	29	1	2	1	2	2	2	3	3	2	2	2	2	2	14	0	0	0	0	0	0	0	0
904	34	2	2	1	2	1	2	2	2	2	2	1	2	1	24	8	1	5	14	1	1	0	0
905	34	2	2	1	2	2	2	2	2	1	2	2	2	1	26	2	1	3	6	1	0	0	0
906	35	2	2	1	2	2	2	2	3	2	2	2	2	2	14	2	0	1	3	0	0	0	0
907	41	2	2	1	2	1	2	1	1	2	2	2	2	2	37	5	3	6	14	1	1	0	0
908	36	2	1	1	2	1	1	2	3	2	2	2	2	1	13	0	0	0	0	0	0	0	0
909	39	2	1	1	2	1	2	2	2	2	2	2	2	2	16	1	0	0	1	0	0	0	0
910	46	2	2	1	2	1	2	1	1	2	2	2	2	2	32	3	3	5	11	1	0	0	0
911	38	2	2	1	2	1	2	2	2	2	2	2	2	1	44	5	2	3	10	1	1	0	0
912	40	2	2	1	2	2	2	2	3	2	2	2	2	1	24	2	5	6	13	1	0	1	0
913	28	1	2	1	2	2	2	3	3	2	2	2	2	1	13	2	1	1	4	0	0	0	0
914	24	1	2	2	2	2	2	3	3	2	2	2	2	2	17	6	5	5	16	0	1	1	0
915	29	1	2	1	2	2	2	3	3	1	2	2	2	2	13	0	4	0	4	0	0	1	0
916	32	2	2	1	2	2	1	3	3	2	2	2	2	1	9	0	0	0	0	0	0	0	0
917	30	2	2	1	2	2	2	2	3	2	2	2	2	1	14	0	0	0	0	0	0	0	0
918	39	2	2	1	2	2	1	1	3	2	2	2	2	2	2	0	0	0	0	0	0	0	0
919	23	1	2	2	2	2	2	3	3	2	2	2	2	2	17	0	5	1	6	0	0	1	0
920	33	2	2	2	2	2	3	2	3	2	1	1	1	1	39	6	4	6	16	1	1	1	0
921	34	2	2	1	2	2	3	2	3	2	2	2	2	2	7	5	3	3	11	0	1	0	0
922	26	1	2	1	2	2	2	3	3	2	1	2	2	2	4	0	3	0	3	0	0	0	0
923	32	2	2	2	2	2	1	3	3	2	2	2	2	1	24	1	0	1	2	1	0	0	0
924	26	1	2	2	2	2	2	3	3	2	2	1	1	1	19	6	2	5	13	0	1	0	0
925	45	2	2	1	2	1	2	2	2	2	2	1	2	1	27	6	4	7	17	1	1	1	0
926	43	2	2	1	2	1	2	1	1	2	2	2	2	1	25	1	1	3	5	1	0	0	0
927	31	2	2	1	2	1	1	2	3	2	2	2	2	1	33	5	2	7	14	1	1	0	0
928	43	2	2	1	2	1	1	1	3	2	2	2	2	2	18	1	1	0	2	0	0	0	0
929	43	2	2	1	2	2	3	2	3	2	2	2	2	2	25	5	3	5	13	1	1	0	0
930	39	2	2	1	2	1	3	1	2	2	2	2	2	1	15	1	1	5	7	0	0	0	0
931	31	2	2	1	2	2	1	2	3	1	2	2	2	2	4	0	0	0	0	0	0	0	0
932	39	2	2	1	2	2	1	2	3	2	2	2	2	1	14	0	0	0	0	0	0	0	0
933	22	1	2	2	2	2	2	3	3	2	2	2	2	2	11	3	6	1	10	0	0	1	0
934	30	2	2	2	2	2	2	2	3	2	1	1	2	1	19	1	1	1	3	0	0	0	0
935	32	2	2	1	2	2	1	3	3	2	2	2	2	1	22	0	0	0	0	0	0	0	0
936	37	2	2	1	2	1	2	2	2	2	2	2	2	2	12	4	2	3	9	0	0	0	0
937	32	2	2	1	2	2	1	2	3	2	2	2	2	1	4	0	0	0	0	0	0	0	0
938	35	2	2	1	2	2	2	3	3	2	2	2	2	2	24	3	2	5	10	1	0	0	0
939	29	1	2	1	2	2	2	3	3	2	1	2	2	1	49	10	6	13	29	1	1	1	1
940	33	2	2	1	2	2	2	2	3	2	2	2	2	2	32	9	0	8	17	1	1	0	1
941	32	2	2	1	2	1	2	2	2	2	2	2	2	2	18	0	0	0	0	0	0	0	0
942	33	2	2	2	2	1	1	2	3	2	2	2	2	1	16	0	0	0	0	0	0	0	0
943	38	2	2	1	2	2	1	2	3	2	2	2	2	1	10	0	0	1	1	0	0	0	0
944	31	2	2	2	2	2	1	3	3	2	2	2	2	1	7	0	0	0	0	0	0	0	0
945	29	1	2	2	2	2	2	3	3	2	2	2	2	2	4	0	0	0	0	0	0	0	0
946	30	2	2	1	2	2	2	2	3	2	2	2	2	2	15	3	6	4	13	0	0	1	0
947	24	1	2	2	2	1	1	3	3	2	2	1	2	1	29	8	5	7	20	1	1	1	0
948	35	2	2	1	2	2	1	2	3	2	2	2	2	1	44	4	2	1	7	1	0	0	0
949	23	1	2	2	2	2	2	3	3	2	2	2	2	2	1	0	0	0	0	0	0	0	0
950	23	1	2	2	2	2	1	3	3	2	2	1	2	1	18	3	4	7	14	0	0	1	0
951	28	1	2	2	2	2	2	3	3	2	2	2	2	1	23	6	2	3	11	0	1	0	0
952	26	1	2	2	2	1	1	3	3	2	2	2	2	1	27	7	3	4	14	1	1	0	0
953	29	1	2	1	2	1	2	3	2	1	2	2	2	2	14	2	1	0	3	0	0	0	0
954	45	2	2	1	2	2	3	1	3	2	2	2	2	2	43	5	5	6	16	1	1	1	0
955	34	2	2	1	2	2	3	2	3	1	2	2	2	1	31	2	1	9	12	1	0	0	1
956	35	2	1	1	2	1	2	2	2	2	2	2	2	1	26	0	0	1	1	1	0	0	0
957	34	2	2	1	2	2	2	2	3	2	1	2	2	1	39	5	7	7	19	1	1	1	0
958	38	2	2	1	2	2	3	1	2	2	2	2	2	1	22	4	1	6	11	0	0	0	0
959	33	2	2	2	2	2	3	2	3	2	2	2	2	1	24	1	2	3	6	1	0	0	0
960	30	2	1	2	2	1	2	3	3	2	2	2	2	1	10	3	1	1	5	0	0	0	0
961	47	2	1	1	2	1	1	1	3	2	2	1	2	1	28	5	3	7	15	1	1	0	0
962	36	2	2	1	2	1	1	2	3	2	2	2	2	2	22	7	0	4	11	0	1	0	0
963	31	2	1	1	2	1	2	3	2	2	2	2	2	2	47	13	5	11	29	1	1	1	1
964	31	2	2	1	2	1	1	2	3	2	1	2	2	1	12	4	4	7	15	0	0	1	0
965	32	2	2	1	2	1	2	2	2	2	2	1	2	1	5	0	0	0	0	0	0	0	0
966	28	1	2	1	2	2	2	3	3	2	2	2	2	2	8	0	0	0	0	0	0	0	0
967	38	2	1	1	2	1	2	2	2	2	2	2	2	2	39	7	4	8	19	1	1	1	1
968	29	1	2	1	2	2	1	3	3	2	2	2	2	2	18	1	1	1	3	0	0	0	0
969	30	2	2	1	2	2	2	2	3	2	2	2	2	1	17	4	1	1	6	0	0	0	0
970	30	2	2	1	2	2	2	3	3	2	1	1	2	1	17	2	8	4	14	0	0	1	0
971	45	2	2	1	2	1	3	1	3	2	2	2	2	2	37	5	6	9	20	1	1	1	1
972	35	2	2	1	2	2	2	2	3	2	2	2	2	1	23	3	2	1	6	0	0	0	0
973	33	2	2	2	2	1	1	2	3	2	2	2	2	1	37	5	4	6	15	1	1	1	0
974	35	2	2	1	2	2	3	2	3	1	2	2	2	1	30	3	1	2	6	1	0	0	0
975	36	2	2	1	2	2	1	2	3	2	1	2	2	2	39	1	3	3	7	1	0	0	0
976	28	1	2	2	2	2	1	3	3	2	2	2	2	2	15	0	0	0	0	0	0	0	0
977	26	1	2	1	2	2	1	3	3	1	2	2	2	2	0	0	0	0	0	0	0	0	0
978	29	1	2	2	2	2	1	3	3	2	2	2	2	2	17	0	0	0	0	0	0	0	0
979	37	2	1	1	2	1	2	1	2	2	2	2	2	1	35	0	2	0	2	1	0	0	0
980	28	1	2	2	2	1	1	3	2	2	2	2	2	1	20	8	6	7	21	0	1	1	0
981	25	1	2	2	2	2	2	3	3	2	2	2	2	2	21	2	3	3	8	0	0	0	0
982	30	2	2	1	2	2	2	3	3	2	2	2	2	2	38	6	9	9	24	1	1	1	1
983	55	3	2	1	2	2	1	1	3	2	2	2	2	2	7	1	1	2	4	0	0	0	0
984	38	2	1	1	2	1	3	2	3	2	2	2	2	2	14	0	1	2	3	0	0	0	0
985	26	1	2	2	2	2	2	3	3	2	2	1	2	1	21	1	3	1	5	0	0	0	0
986	28	1	2	1	2	2	1	3	3	2	2	2	2	2	53	8	7	8	23	1	1	1	1
987	27	1	2	2	2	2	2	3	3	2	2	1	1	1	14	1	0	2	3	0	0	0	0
988	34	2	2	1	2	1	1	2	2	2	2	2	2	2	6	1	0	0	1	0	0	0	0
989	33	2	2	1	2	1	2	2	2	2	2	1	2	1	14	1	2	4	7	0	0	0	0
990	29	1	2	2	2	2	1	3	3	2	2	2	2	2	4	0	0	0	0	0	0	0	0
991	23	1	1	2	2	2	2	3	3	2	2	2	2	2	11	6	1	11	18	0	1	0	1
992	35	2	2	1	2	1	2	2	2	2	1	1	1	1	22	7	7	7	21	0	1	1	0
993	33	2	2	1	2	2	2	3	3	2	1	1	2	1	26	2	3	5	10	1	0	0	0
994	32	2	2	1	2	2	2	3	3	2	2	2	2	1	13	0	2	1	3	0	0	0	0
995	26	1	1	2	2	2	2	3	3	2	1	2	2	2	10	1	1	0	2	0	0	0	0
996	33	2	2	1	2	1	2	3	2	2	2	2	2	1	32	7	5	6	18	1	1	1	0
997	31	2	2	1	2	1	2	2	2	2	2	2	2	1	13	1	0	5	6	0	0	0	0
998	45	2	2	1	2	1	2	1	2	2	2	2	2	2	27	7	2	11	20	1	1	0	1
999	26	1	2	1	2	2	2	3	3	2	1	2	2	2	24	2	1	2	5	1	0	0	0
1000	24	1	2	2	2	2	2	3	3	2	2	1	1	1	13	0	0	0	0	0	0	0	0
1001	45	2	2	1	2	2	3	1	3	2	2	2	2	2	88	21	18	21	60	1	1	1	1
1002	39	2	2	1	2	1	3	1	2	2	2	2	2	1	22	14	14	14	42	0	1	1	1
1003	37	2	1	1	2	1	2	2	2	2	2	2	2	1	33	5	2	3	10	1	1	0	0
1004	30	2	1	2	2	2	2	3	3	2	2	2	2	2	50	16	18	17	51	1	1	1	1
1005	32	2	2	1	2	2	2	3	3	2	2	1	2	1	39	7	7	10	24	1	1	1	1
1006	32	2	2	1	2	2	2	3	3	2	2	2	2	2	25	6	5	8	19	1	1	1	1
1007	22	1	2	2	2	2	2	3	3	2	2	2	2	2	11	0	0	0	0	0	0	0	0
1008	34	2	2	1	2	2	3	2	3	2	1	1	2	1	37	7	7	7	21	1	1	1	0
1009	31	2	1	1	2	1	2	2	3	2	2	2	2	2	17	4	4	10	18	0	0	1	1
1010	33	2	2	1	2	2	2	2	3	2	2	2	2	2	25	0	2	0	2	1	0	0	0
1011	57	3	2	1	2	1	3	1	2	2	1	2	2	1	1	0	0	0	0	0	0	0	0
1012	37	2	2	1	2	2	2	2	3	2	2	2	2	2	42	7	7	7	21	1	1	1	0
1013	40	2	2	1	2	1	2	1	2	2	1	1	2	1	26	3	2	6	11	1	0	0	0
1014	34	2	2	1	2	2	2	2	3	2	2	1	2	1	19	7	5	6	18	0	1	1	0
1015	24	1	2	2	2	2	2	3	3	2	2	2	2	2	22	2	3	0	5	0	0	0	0
1016	40	2	2	1	2	1	3	1	2	2	2	1	1	1	32	7	6	5	18	1	1	1	0
1017	50	3	2	1	2	2	3	1	3	2	2	1	2	1	20	1	1	0	2	0	0	0	0
1018	37	2	2	1	2	1	3	2	3	2	1	2	2	1	14	0	0	0	0	0	0	0	0
1019	30	2	2	1	2	2	1	3	3	2	2	2	2	2	13	0	0	0	0	0	0	0	0
1020	26	1	2	2	2	2	2	3	3	2	1	2	2	2	0	0	0	0	0	0	0	0	0
1021	33	2	2	1	2	1	2	2	2	2	2	2	2	1	25	11	3	12	26	1	1	0	1
1022	24	1	2	2	2	2	1	3	3	2	2	1	2	2	15	4	3	6	13	0	0	0	0
1023	28	1	1	1	2	2	2	3	3	2	2	2	2	2	21	2	4	0	6	0	0	1	0
1024	37	2	2	1	2	2	3	3	3	2	2	2	2	1	11	0	0	0	0	0	0	0	0
1025	53	3	2	1	2	1	2	1	2	2	2	1	1	1	20	9	3	5	17	0	1	0	0
1027	39	2	2	1	2	2	3	2	2	2	2	2	2	1	48	7	7	8	22	1	1	1	1
1028	28	1	2	1	2	2	1	3	3	2	2	2	2	2	11	0	1	2	3	0	0	0	0
1029	39	2	2	1	2	1	2	1	2	2	2	2	2	1	22	3	0	6	9	0	0	0	0
1030	38	2	2	1	2	2	3	2	3	2	2	2	2	1	16	6	7	2	15	0	1	1	0
1031	31	2	1	1	2	1	2	3	2	2	2	1	2	1	14	7	0	3	10	0	1	0	0
1032	38	2	2	1	2	2	3	2	3	2	2	2	2	1	11	1	2	3	6	0	0	0	0
1033	37	2	2	1	2	1	2	1	2	2	2	2	2	1	28	0	0	2	2	1	0	0	0
1034	38	2	2	2	2	1	2	3	3	2	2	2	2	1	18	1	1	1	3	0	0	0	0
1035	37	2	2	1	2	2	1	2	3	2	2	2	2	2	35	6	5	8	19	1	1	1	1
1036	30	2	2	2	2	2	2	3	3	2	2	1	2	2	36	7	5	7	19	1	1	1	0
1037	33	2	2	1	2	2	2	3	3	2	2	2	2	1	13	3	1	1	5	0	0	0	0
1038	45	2	1	1	2	1	3	1	1	2	2	1	1	1	47	7	7	7	21	1	1	1	0
1039	32	2	2	2	2	2	2	2	3	2	1	1	1	1	27	7	5	10	22	1	1	1	1
1040	30	2	2	1	2	2	2	3	3	2	2	2	2	2	32	0	1	0	1	1	0	0	0
1041	51	3	2	1	2	2	1	1	3	2	2	2	2	2	25	1	0	0	1	1	0	0	0
1042	30	2	2	2	2	1	1	3	2	2	2	2	2	1	20	4	2	5	11	0	0	0	0
1043	51	3	2	1	2	1	3	1	3	2	2	2	2	2	36	4	5	5	14	1	0	1	0
1044	28	1	2	2	2	2	2	3	3	2	2	2	2	2	21	4	6	8	18	0	0	1	1
1045	37	2	2	1	2	2	2	3	3	2	2	2	2	1	43	7	7	7	21	1	1	1	0
1046	30	2	2	1	2	2	2	3	3	2	2	2	2	1	29	7	6	8	21	1	1	1	1
1047	28	1	2	1	2	2	1	3	3	2	2	1	2	1	15	1	1	2	4	0	0	0	0
1048	30	2	2	1	2	2	2	3	3	1	2	2	2	2	30	7	7	10	24	1	1	1	1
1049	33	2	2	1	2	2	2	2	3	2	2	1	2	1	62	11	8	9	28	1	1	1	1
1050	27	1	2	1	2	2	2	3	3	2	2	2	2	1	42	9	8	9	26	1	1	1	1
1051	32	2	2	1	2	2	2	3	3	2	2	2	2	1	53	4	3	11	18	1	0	0	1
1052	46	2	2	1	2	1	2	1	2	2	2	2	2	1	22	1	0	0	1	0	0	0	0
1053	27	1	2	2	2	2	2	3	3	2	2	1	2	1	30	2	6	6	14	1	0	1	0
1054	28	1	2	2	2	2	2	3	3	2	2	1	2	1	24	0	0	0	0	1	0	0	0
1055	29	1	2	1	2	2	2	3	3	2	2	2	2	1	8	0	0	0	0	0	0	0	0
1056	26	1	1	2	2	2	2	3	3	2	2	2	2	2	19	1	0	0	1	0	0	0	0
1057	55	3	1	1	2	1	3	1	3	2	1	1	2	1	19	0	3	5	8	0	0	0	0
1058	33	2	2	1	2	2	2	3	3	2	2	2	2	1	24	0	1	0	1	1	0	0	0
1059	28	1	2	2	2	2	2	3	3	2	2	2	2	2	13	1	0	2	3	0	0	0	0
1060	27	1	2	1	2	2	2	3	3	2	2	2	2	1	20	1	1	2	4	0	0	0	0
1061	30	2	2	1	2	2	2	2	3	2	2	2	2	2	10	0	1	2	3	0	0	0	0
1062	24	1	2	2	2	2	2	3	3	2	2	2	2	2	20	2	0	1	3	0	0	0	0
1063	27	1	2	1	1	2	2	3	3	2	1	1	1	1	43	10	9	9	28	1	1	1	1
1064	31	2	2	2	2	1	2	3	2	2	2	2	2	1	25	3	2	5	10	1	0	0	0
1065	43	2	1	1	2	1	2	2	2	2	2	1	2	1	20	0	1	1	2	0	0	0	0
1066	33	2	2	1	2	2	2	3	3	2	2	2	2	1	22	3	0	2	5	0	0	0	0
1067	30	2	1	1	2	2	2	3	3	2	2	2	2	1	39	8	6	13	27	1	1	1	1
1068	33	2	2	1	1	2	2	2	3	2	1	1	1	1	13	1	2	2	5	0	0	0	0
1069	29	1	2	1	2	2	2	3	3	2	2	2	2	2	4	0	0	0	0	0	0	0	0
1070	35	2	2	1	2	2	3	3	3	2	2	2	2	1	25	1	1	0	2	1	0	0	0
1071	46	2	1	1	2	1	3	1	1	2	2	2	2	2	3	0	1	0	1	0	0	0	0
1072	29	1	2	1	2	2	2	3	3	2	2	2	2	2	24	7	7	7	21	1	1	1	0
1073	30	2	2	1	2	2	2	3	3	1	2	2	2	2	10	5	3	5	13	0	1	0	0
1074	36	2	2	1	2	1	2	2	1	2	2	2	2	2	21	3	1	3	7	0	0	0	0
1075	40	2	2	1	2	2	2	3	1	2	2	2	2	2	18	0	2	0	2	0	0	0	0
1076	31	2	2	1	2	2	2	3	3	2	2	2	2	2	8	0	0	0	0	0	0	0	0
1077	31	2	2	1	2	2	2	3	2	2	2	2	2	1	18	0	0	0	0	0	0	0	0
1078	24	1	2	2	2	2	2	3	3	2	2	2	2	1	4	0	0	0	0	0	0	0	0
1079	28	1	2	1	2	2	2	3	3	2	2	2	2	2	37	11	11	12	34	1	1	1	1
1080	25	1	2	2	2	2	2	3	3	2	2	2	2	1	23	2	3	0	5	0	0	0	0
1081	30	2	1	1	2	2	2	3	3	2	2	2	2	1	26	6	4	7	17	1	1	1	0
1082	35	2	2	1	2	2	2	3	3	1	2	2	2	1	19	7	3	5	15	0	1	0	0
1083	32	2	2	1	2	2	2	3	3	2	2	2	2	1	3	0	0	0	0	0	0	0	0
1084	29	1	2	1	2	2	2	3	3	2	2	2	2	2	21	5	7	6	18	0	1	1	0
1085	38	2	2	1	2	2	2	2	3	2	2	2	2	2	7	2	1	1	4	0	0	0	0
1086	27	1	2	2	2	2	2	3	3	2	2	2	2	2	16	7	6	7	20	0	1	1	0
1087	30	2	2	2	2	2	2	3	3	2	2	2	2	2	21	1	1	1	3	0	0	0	0
1088	27	1	2	1	2	2	2	3	3	1	2	2	2	1	16	9	1	9	19	0	1	0	1
1089	32	2	2	1	2	2	2	3	3	2	2	2	2	2	15	0	0	0	0	0	0	0	0
1090	33	2	2	1	2	1	1	3	3	2	2	2	2	2	3	0	0	0	0	0	0	0	0
1091	35	2	2	1	2	2	3	2	3	2	2	1	2	2	33	11	9	13	33	1	1	1	1
1092	38	2	2	1	2	2	2	2	3	2	2	1	2	1	17	3	2	2	7	0	0	0	0
1093	29	1	2	2	2	2	1	3	3	2	2	2	2	1	28	1	0	2	3	1	0	0	0
1094	28	1	2	1	2	1	1	3	2	2	2	2	2	1	6	3	1	3	7	0	0	0	0
1095	26	1	2	2	2	2	2	3	3	2	2	2	2	1	16	0	0	0	0	0	0	0	0
1096	29	1	2	2	2	2	2	3	3	2	1	2	2	1	31	6	7	8	21	1	1	1	1
1097	29	1	2	2	2	2	2	3	2	2	2	2	2	1	36	6	7	7	20	1	1	1	0
1098	28	1	2	1	2	2	2	3	3	2	2	2	2	1	18	0	0	0	0	0	0	0	0
1099	33	2	2	1	2	2	2	2	3	2	2	2	2	2	35	4	4	7	15	1	0	1	0
1100	33	2	2	2	2	2	1	3	3	2	2	2	2	2	0	0	0	0	0	0	0	0	0
1101	37	2	2	1	2	1	2	2	2	2	2	1	2	1	17	3	1	2	6	0	0	0	0
1102	30	2	2	1	2	2	2	3	3	2	2	2	2	1	11	1	1	0	2	0	0	0	0
1103	22	1	2	2	2	2	2	3	3	2	2	2	2	2	26	3	5	3	11	1	0	1	0
1104	37	2	2	1	2	1	2	1	2	2	2	2	2	1	22	0	0	0	0	0	0	0	0
1105	38	2	1	1	2	1	2	1	2	2	2	1	2	2	20	0	1	1	2	0	0	0	0
1106	33	2	2	2	2	2	2	2	3	2	2	2	2	1	23	5	1	1	7	0	1	0	0
1107	32	2	2	1	1	2	2	3	3	2	1	1	2	1	26	6	5	8	19	1	1	1	1
1108	35	2	2	1	2	2	2	2	3	1	2	2	2	2	38	6	1	5	12	1	1	0	0
1109	28	1	2	2	2	1	2	2	2	2	2	1	2	1	39	3	1	5	9	1	0	0	0
1110	40	2	2	1	2	2	3	2	3	2	2	1	2	1	36	2	3	7	12	1	0	0	0
1111	32	2	2	1	2	2	3	3	3	2	2	1	2	1	87	9	8	10	27	1	1	1	1
1112	30	2	2	2	2	1	2	3	2	2	2	2	2	2	22	7	7	6	20	0	1	1	0
1113	36	2	2	1	2	2	2	3	3	2	2	1	2	1	32	0	0	1	1	1	0	0	0
1114	36	2	1	1	2	1	2	2	2	2	1	1	1	1	36	7	7	9	23	1	1	1	1
1115	31	2	2	1	2	1	2	3	2	2	2	2	2	2	20	7	7	8	22	0	1	1	1
1116	29	1	2	2	2	2	2	3	3	2	2	2	2	2	29	6	3	7	16	1	1	0	0
1117	26	1	2	1	2	2	2	3	3	2	2	1	1	1	21	0	0	0	0	0	0	0	0
1118	40	2	1	1	2	1	3	1	2	2	2	1	2	1	23	7	7	7	21	0	1	1	0
1119	41	2	1	1	2	1	2	2	2	1	2	2	2	1	2	0	0	0	0	0	0	0	0
1120	29	1	2	1	2	1	2	3	2	2	2	1	2	1	11	3	1	3	7	0	0	0	0
1121	35	2	2	1	2	1	1	2	2	2	2	2	2	2	13	0	3	1	4	0	0	0	0
1122	38	2	2	1	2	2	3	2	3	2	2	1	2	1	37	9	7	8	24	1	1	1	1
1123	35	2	2	1	2	1	2	2	2	2	2	2	2	2	27	6	1	7	14	1	1	0	0
1124	30	2	2	1	2	2	2	3	3	2	2	2	2	2	29	7	5	8	20	1	1	1	1
1125	44	2	2	1	1	2	2	2	3	2	1	1	1	2	16	5	1	2	8	0	1	0	0
1126	42	2	1	2	2	1	3	1	2	2	2	2	2	2	9	0	0	2	2	0	0	0	0
1127	48	2	1	1	2	1	3	1	1	2	1	1	2	1	30	6	8	8	22	1	1	1	1
1128	34	2	1	1	2	2	2	3	3	2	2	1	1	1	22	7	7	7	21	0	1	1	0
1129	57	3	2	1	2	1	3	1	3	2	2	2	2	1	39	6	3	3	12	1	1	0	0
1130	41	2	2	1	2	1	2	2	2	2	2	2	2	2	25	7	7	7	21	1	1	1	0
1131	36	2	2	1	2	1	3	1	3	2	1	1	2	1	17	5	2	5	12	0	1	0	0
1132	37	2	1	1	2	1	2	2	3	2	2	1	2	1	2	0	0	0	0	0	0	0	0
1133	38	2	2	1	2	2	3	2	2	2	2	2	2	1	47	11	10	13	34	1	1	1	1
1134	26	1	2	1	2	2	2	3	3	2	2	2	2	1	13	0	2	0	2	0	0	0	0
1135	26	1	2	2	2	2	1	3	3	2	2	1	2	1	42	6	7	8	21	1	1	1	1
1136	32	2	2	1	2	2	2	3	3	2	2	2	2	2	31	3	3	3	9	1	0	0	0
1137	33	2	2	1	2	2	2	2	3	1	2	1	2	1	22	3	4	7	14	0	0	1	0
1138	30	2	2	1	2	1	2	2	3	2	2	1	2	1	32	2	5	9	16	1	0	1	1
1139	27	1	1	2	2	2	2	3	3	2	2	2	2	2	20	3	5	7	15	0	0	1	0
1140	23	1	2	2	2	2	2	3	3	2	2	1	1	2	15	2	0	1	3	0	0	0	0
1141	39	2	2	1	2	2	3	2	3	2	2	1	2	1	38	4	6	6	16	1	0	1	0
1142	32	2	2	1	2	2	3	2	3	2	2	2	2	2	23	7	7	7	21	0	1	1	0
1143	33	2	2	1	2	1	2	3	3	2	2	1	2	1	26	5	5	7	17	1	1	1	0
1144	31	2	1	1	2	1	2	3	3	2	2	2	2	1	12	0	0	0	0	0	0	0	0
1145	36	2	2	1	2	2	2	3	3	2	2	2	2	1	36	0	0	0	0	1	0	0	0
1146	32	2	2	1	2	1	2	2	2	1	2	2	2	1	7	0	0	0	0	0	0	0	0
1147	36	2	2	1	2	2	2	3	3	2	2	2	2	2	21	1	0	2	3	0	0	0	0
1148	33	2	2	1	2	2	3	3	3	2	2	1	2	1	35	3	2	3	8	1	0	0	0
1149	38	2	1	2	2	1	2	2	1	2	1	1	2	1	4	0	0	0	0	0	0	0	0
1150	23	1	2	2	2	2	2	3	3	2	2	2	2	1	22	3	5	6	14	0	0	1	0
1151	26	1	2	1	2	2	2	3	3	2	2	1	2	1	22	0	0	0	0	0	0	0	0
1152	27	1	2	2	2	2	2	3	3	2	2	2	2	1	22	6	6	9	21	0	1	1	1
1153	33	2	2	1	2	2	3	2	3	2	2	2	2	2	19	0	1	1	2	0	0	0	0
1154	32	2	2	1	2	1	1	3	3	2	2	2	2	1	22	3	4	5	12	0	0	1	0
1155	22	1	2	2	2	2	2	3	3	2	2	1	2	1	15	1	1	2	4	0	0	0	0
1156	32	2	2	1	2	1	2	3	2	2	2	2	2	1	31	2	3	6	11	1	0	0	0
1157	37	2	2	1	2	2	2	3	3	2	2	1	2	1	21	4	1	0	5	0	0	0	0
1158	45	2	2	1	2	2	2	2	3	2	2	1	2	1	0	0	0	0	0	0	0	0	0
1159	25	1	2	2	2	2	2	3	3	2	2	2	2	1	37	9	5	10	24	1	1	1	1
1160	29	1	2	2	2	2	2	3	2	2	2	2	2	2	45	7	8	8	23	1	1	1	1
1161	33	2	2	1	2	2	2	2	3	2	2	1	2	1	29	7	1	2	10	1	1	0	0
1162	28	1	2	2	2	1	2	3	2	2	2	2	2	2	6	0	0	0	0	0	0	0	0
1163	38	2	2	2	2	1	2	2	2	2	2	1	2	1	24	4	1	5	10	1	0	0	0
1164	28	1	2	1	2	2	2	3	3	2	2	1	2	1	28	1	3	0	4	1	0	0	0
1165	37	2	1	1	2	1	2	2	3	1	2	1	2	1	43	6	4	7	17	1	1	1	0
1166	31	2	2	2	2	1	2	2	2	2	2	2	2	1	17	2	0	2	4	0	0	0	0
1167	32	2	2	1	2	1	2	3	3	2	2	1	2	1	28	4	4	5	13	1	0	1	0
1168	39	2	2	1	2	2	2	2	3	2	2	2	2	1	4	0	0	0	0	0	0	0	0
1169	33	2	1	1	2	1	1	3	3	2	2	2	2	1	25	0	0	1	1	1	0	0	0
1170	23	1	2	2	2	2	2	3	3	2	2	2	2	1	23	5	1	4	10	0	1	0	0
1171	29	1	2	1	2	2	2	3	3	2	2	2	2	1	43	8	8	9	25	1	1	1	1
1172	35	2	2	2	2	2	3	3	3	2	2	1	2	1	18	2	2	3	7	0	0	0	0
1173	24	1	2	2	2	2	2	3	3	2	1	2	2	2	5	0	0	0	0	0	0	0	0
1174	33	2	2	1	2	2	2	3	3	2	2	1	2	1	45	6	3	6	15	1	1	0	0
1175	38	2	2	1	2	1	2	2	2	2	2	1	2	1	21	15	6	5	26	0	1	1	0
1176	35	2	2	1	2	2	2	2	3	2	2	1	2	1	21	3	6	4	13	0	0	1	0
1177	41	2	1	1	2	1	2	2	3	2	1	1	1	1	27	0	0	0	0	1	0	0	0
1178	23	1	2	2	2	2	1	3	3	2	2	2	2	2	21	7	6	6	19	0	1	1	0
1179	29	1	2	2	2	2	2	3	3	2	2	2	2	1	33	5	7	7	19	1	1	1	0
1180	35	2	2	1	2	1	2	2	2	1	2	1	1	1	30	4	2	7	13	1	0	0	0
1181	33	2	2	1	2	2	2	3	3	2	2	2	2	2	41	10	9	12	31	1	1	1	1
1182	36	2	2	1	2	1	2	2	2	1	2	1	2	1	11	1	3	3	7	0	0	0	0
1183	27	1	2	1	2	2	2	3	3	1	2	2	2	2	22	0	0	1	1	0	0	0	0
1184	31	2	2	1	2	2	2	3	3	2	2	2	2	1	14	7	1	8	16	0	1	0	1
1185	35	2	2	1	2	2	2	3	3	2	2	1	2	1	24	6	4	7	17	1	1	1	0
1186	27	1	2	1	2	2	2	3	3	2	2	2	2	2	46	11	14	14	39	1	1	1	1
1187	23	1	2	2	2	2	1	3	3	2	2	2	2	2	4	0	0	0	0	0	0	0	0
1188	33	2	2	1	2	2	2	3	3	2	2	1	1	2	22	7	7	7	21	0	1	1	0
1189	26	1	2	1	2	2	2	3	3	2	2	2	2	1	13	6	2	3	11	0	1	0	0
1190	36	2	2	1	2	2	2	3	3	2	2	2	2	1	38	4	1	4	9	1	0	0	0
1191	24	1	2	2	2	2	1	3	3	2	2	2	2	2	30	5	8	11	24	1	1	1	1
1192	24	1	2	1	2	2	1	3	3	2	2	2	2	2	1	5	8	9	22	0	1	1	1
1193	25	1	2	2	2	2	1	3	3	2	2	2	2	1	20	3	1	2	6	0	0	0	0
1194	31	2	2	1	2	2	2	3	3	2	2	1	2	1	35	0	0	3	3	1	0	0	0
1195	25	1	2	2	2	2	2	3	3	2	2	2	2	2	26	0	3	2	5	1	0	0	0
1196	37	2	2	2	2	2	2	3	3	2	2	2	2	1	5	0	0	0	0	0	0	0	0
1197	26	1	1	2	2	2	2	3	3	2	2	2	2	2	0	7	7	7	21	0	1	1	0
1198	42	2	2	1	2	2	2	2	3	2	2	1	2	1	13	0	1	0	1	0	0	0	0
1199	32	2	2	1	2	2	3	3	3	2	2	2	2	1	39	11	7	10	28	1	1	1	1
1200	34	2	2	1	2	2	3	3	3	2	2	2	2	1	13	0	0	0	0	0	0	0	0
1201	30	2	2	1	2	2	2	3	3	2	2	2	2	1	48	9	9	10	28	1	1	1	1
1202	26	1	2	2	2	2	2	3	3	2	2	2	2	1	2	0	0	0	0	0	0	0	0
1203	30	2	2	1	2	2	2	2	3	2	2	2	2	2	11	2	2	5	9	0	0	0	0
1204	38	2	2	1	2	1	3	1	2	2	2	2	2	2	12	0	1	1	2	0	0	0	0
1205	37	2	2	1	2	2	2	3	3	2	2	2	2	1	10	3	2	0	5	0	0	0	0
1206	33	2	2	1	2	2	2	2	3	2	2	1	2	1	11	0	0	0	0	0	0	0	0
1207	34	2	2	1	2	2	3	3	3	2	2	2	2	2	22	2	2	3	7	0	0	0	0
1208	31	2	2	1	2	2	2	3	3	2	2	1	1	1	43	1	2	5	8	1	0	0	0
1209	31	2	2	1	2	2	2	3	3	2	2	2	2	2	22	7	7	7	21	0	1	1	0
1210	34	2	2	1	2	2	1	3	3	2	2	2	2	1	61	5	6	8	19	1	1	1	1
1211	25	1	2	2	2	2	2	3	3	2	1	2	2	2	23	7	7	7	21	0	1	1	0
1212	48	2	1	1	2	1	2	1	3	2	2	2	2	1	8	4	0	2	6	0	0	0	0
1213	25	1	2	2	2	2	2	3	3	2	2	2	2	1	29	2	2	4	8	1	0	0	0
1214	24	1	2	2	2	2	2	3	3	2	2	2	2	1	3	0	0	0	0	0	0	0	0
1215	30	2	2	1	2	2	2	3	3	2	1	1	1	1	22	7	6	7	20	0	1	1	0
1216	27	1	2	1	2	2	2	3	3	2	2	1	2	1	47	19	14	16	49	1	1	1	1
1217	30	2	2	1	2	2	2	2	3	2	2	2	2	1	29	3	0	4	7	1	0	0	0
1218	24	1	2	2	2	2	2	3	3	2	1	2	2	1	15	7	2	2	11	0	1	0	0
1219	30	2	2	1	2	2	2	2	3	2	2	2	2	1	22	7	6	8	21	0	1	1	1
1220	21	1	2	2	2	2	2	3	3	2	2	2	2	2	28	6	7	7	20	1	1	1	0
1221	39	2	2	1	2	1	2	1	2	2	2	2	2	1	22	0	1	3	4	0	0	0	0
1222	34	2	2	1	2	2	2	2	3	2	2	2	1	1	28	2	2	5	9	1	0	0	0
1223	24	1	2	2	2	2	2	3	3	2	2	2	2	1	20	0	0	0	0	0	0	0	0
1224	48	2	2	1	2	2	3	2	3	2	2	1	2	1	42	8	7	8	23	1	1	1	1
1225	43	2	2	1	1	2	2	2	3	2	1	1	2	1	41	7	4	9	20	1	1	1	1
1226	42	2	2	1	2	1	2	1	2	2	2	2	2	1	21	0	0	0	0	0	0	0	0
1227	37	2	2	1	2	2	3	3	3	2	2	2	2	1	21	7	7	7	21	0	1	1	0
1228	27	1	2	1	2	2	2	3	3	2	2	2	2	2	6	0	3	0	3	0	0	0	0
1229	34	2	2	1	2	2	2	2	3	2	2	2	2	1	27	7	7	8	22	1	1	1	1
1230	36	2	2	1	2	1	2	2	3	2	2	2	2	1	7	1	4	2	7	0	0	1	0
1231	34	2	2	1	2	2	3	3	3	2	2	2	2	1	12	0	0	0	0	0	0	0	0
1232	23	1	2	2	2	2	2	3	3	2	2	2	2	1	20	2	0	1	3	0	0	0	0
1233	23	1	2	2	2	2	2	3	3	2	2	2	2	1	33	2	3	4	9	1	0	0	0
1234	33	2	2	1	2	2	2	3	3	2	2	2	2	1	41	5	7	7	19	1	1	1	0
1235	31	2	2	1	2	2	2	3	3	1	2	2	2	1	25	0	1	3	4	1	0	0	0
1236	29	1	2	2	2	2	2	3	3	2	2	2	2	1	19	11	5	6	22	0	1	1	0
1237	26	1	2	2	2	2	2	3	3	2	2	1	1	1	3	1	3	1	5	0	0	0	0
1238	25	1	2	2	2	2	2	3	3	2	2	2	2	2	18	1	5	3	9	0	0	1	0
1239	25	1	2	2	2	2	2	3	3	2	2	2	2	1	2	0	0	0	0	0	0	0	0
1240	35	2	2	1	2	2	2	2	3	2	2	2	2	2	24	7	7	7	21	1	1	1	0
1241	30	2	2	2	2	2	2	3	3	2	2	2	2	1	23	6	1	3	10	0	1	0	0
1242	32	2	2	2	2	2	2	2	3	2	2	2	2	2	14	0	0	0	0	0	0	0	0
1243	31	2	2	1	2	1	2	2	2	2	2	2	2	2	84	21	16	20	57	1	1	1	1
1244	24	1	2	2	2	2	1	3	3	2	2	2	2	1	14	0	1	4	5	0	0	0	0
1245	45	2	2	1	2	1	1	1	2	2	1	2	2	2	33	8	4	7	19	1	1	1	0
1246	27	1	2	2	2	2	2	3	3	2	2	2	2	2	20	2	4	6	12	0	0	1	0
1247	30	2	1	1	2	2	2	3	3	2	2	2	2	2	21	1	1	1	3	0	0	0	0
1248	31	2	2	1	2	2	2	2	3	1	2	2	2	2	28	0	4	1	5	1	0	1	0
1249	30	2	2	1	2	2	2	3	3	2	2	2	2	1	27	0	2	1	3	1	0	0	0
1250	37	2	2	1	2	1	2	2	3	2	2	1	2	1	25	0	0	0	0	1	0	0	0
1251	28	1	1	2	2	2	2	3	3	2	2	2	2	2	28	8	9	9	26	1	1	1	1
1252	34	2	2	1	2	2	2	3	3	2	2	2	2	1	18	0	3	0	3	0	0	0	0
1253	24	1	2	2	2	2	2	3	3	2	2	2	1	1	15	0	0	2	2	0	0	0	0
1254	30	2	2	1	2	2	2	3	3	2	2	2	2	2	42	6	7	4	17	1	1	1	0
1255	33	2	2	1	2	2	2	3	3	2	2	2	2	1	22	6	1	1	8	0	1	0	0
1256	25	1	2	1	2	2	2	3	3	2	2	2	2	1	13	5	2	2	9	0	1	0	0
1257	30	2	2	2	2	2	2	3	3	2	2	2	2	1	20	4	3	9	16	0	0	0	1
1258	24	1	2	2	2	2	2	3	3	2	2	2	2	1	18	1	3	4	8	0	0	0	0
1259	23	1	2	2	2	2	1	3	3	2	2	2	2	1	27	5	2	3	10	1	1	0	0
1260	26	1	2	1	2	2	2	3	3	2	2	1	2	1	31	2	4	4	10	1	0	1	0
1261	32	2	2	1	2	2	2	2	3	2	2	2	2	1	42	2	2	4	8	1	0	0	0
1262	32	2	2	1	2	2	2	3	3	1	2	2	2	2	46	7	8	10	25	1	1	1	1
1263	28	1	1	2	2	1	2	3	2	2	2	2	2	2	7	0	0	0	0	0	0	0	0
1264	27	1	2	2	2	1	2	3	3	2	2	2	2	2	5	0	0	0	0	0	0	0	0
1265	30	2	2	1	2	1	2	2	2	2	2	2	2	2	19	10	7	8	25	0	1	1	1
1266	30	2	1	2	2	2	2	3	3	2	1	2	2	1	27	10	1	3	14	1	1	0	0
1267	23	1	2	2	2	2	2	3	3	2	2	2	2	2	4	3	2	2	7	0	0	0	0
1268	27	1	2	1	2	2	2	3	3	2	2	2	2	1	22	4	2	7	13	0	0	0	0
1269	34	2	2	1	2	2	3	3	3	2	2	2	2	1	22	7	7	8	22	0	1	1	1
1270	27	1	2	2	2	2	2	3	3	2	2	2	2	1	14	0	0	0	0	0	0	0	0
1271	31	2	2	1	2	2	3	3	3	2	2	2	2	2	21	8	7	7	22	0	1	1	0
1272	26	1	2	2	2	2	2	3	3	2	2	2	2	2	40	15	10	13	38	1	1	1	1
1273	32	2	2	1	2	2	2	3	3	2	2	2	2	2	44	7	7	7	21	1	1	1	0
1274	29	1	2	1	2	2	2	3	3	2	2	2	2	2	24	0	0	4	4	1	0	0	0
1275	25	1	2	2	2	2	2	3	3	2	2	2	2	1	29	7	6	8	21	1	1	1	1
1276	32	2	2	2	2	1	2	3	3	2	2	2	2	1	3	0	0	0	0	0	0	0	0
1277	26	1	2	1	2	2	2	3	3	2	2	2	2	1	48	7	7	8	22	1	1	1	1
1278	25	1	2	2	2	2	1	3	3	2	2	2	2	2	42	7	7	7	21	1	1	1	0
1279	33	2	2	2	2	1	2	2	3	2	2	2	2	1	10	5	0	4	9	0	1	0	0
1280	23	1	2	2	2	2	1	3	3	2	2	2	2	2	19	1	0	0	1	0	0	0	0
1281	31	2	2	1	2	2	2	3	3	2	2	2	2	2	30	4	7	8	19	1	0	1	1
1282	30	2	1	1	2	2	2	3	3	2	2	2	2	1	29	7	6	7	20	1	1	1	0
1283	34	2	1	1	2	1	2	2	3	2	2	1	2	1	13	0	1	3	4	0	0	0	0
1284	28	1	2	1	2	2	2	3	3	2	2	1	2	1	28	0	0	1	1	1	0	0	0
1285	26	1	2	2	2	1	1	3	3	2	2	2	2	1	13	0	3	1	4	0	0	0	0
1286	31	2	2	1	2	2	2	2	3	2	2	2	2	1	67	10	12	11	33	1	1	1	1
1287	26	1	2	1	2	1	1	3	2	2	2	1	1	1	22	4	4	5	13	0	0	1	0
1288	25	1	2	2	2	2	2	3	3	2	2	2	2	1	23	2	0	0	2	0	0	0	0
1289	33	2	2	1	2	2	2	2	3	2	1	2	2	2	12	0	0	0	0	0	0	0	0
1290	34	2	2	1	2	2	2	2	3	2	2	2	2	1	39	6	2	4	12	1	1	0	0
1291	30	2	2	1	2	2	2	3	3	2	2	2	2	2	17	6	6	7	19	0	1	1	0
1292	42	2	2	1	2	2	2	3	3	2	2	2	2	2	28	6	7	7	20	1	1	1	0
1293	28	1	2	1	2	2	2	3	3	2	2	2	1	1	24	0	3	3	6	1	0	0	0
1294	53	3	2	1	2	2	3	1	3	2	2	2	2	1	15	3	4	5	12	0	0	1	0
1295	34	2	2	2	2	2	2	2	3	1	2	2	2	1	32	6	3	6	15	1	1	0	0
1296	30	2	2	1	2	2	2	3	3	2	2	2	2	1	9	5	0	1	6	0	1	0	0
1297	27	1	2	2	2	2	1	3	3	2	2	2	2	1	20	7	3	6	16	0	1	0	0
1298	29	1	2	2	2	2	2	3	3	2	2	2	2	2	12	4	1	3	8	0	0	0	0
1299	26	1	2	2	2	2	2	3	3	2	2	2	2	2	12	0	3	1	4	0	0	0	0
1300	31	2	2	1	2	2	2	3	3	2	2	2	2	1	14	3	2	1	6	0	0	0	0
1301	31	2	2	1	2	2	2	2	3	2	2	2	2	2	49	1	5	3	9	1	0	1	0
1302	22	1	2	1	2	2	2	3	3	2	2	2	2	2	22	2	1	2	5	0	0	0	0
1303	26	1	2	2	2	2	2	3	3	2	2	2	2	2	30	3	2	1	6	1	0	0	0
1304	31	2	2	1	2	2	2	2	3	2	2	2	2	1	18	3	1	3	7	0	0	0	0
1305	34	2	2	1	2	2	2	3	3	1	2	2	2	2	39	12	11	11	34	1	1	1	1
1306	30	2	2	1	2	2	1	3	3	2	2	1	2	1	18	2	2	4	8	0	0	0	0
1307	22	1	2	2	2	2	2	3	3	2	2	2	2	1	53	9	6	10	25	1	1	1	1
1308	24	1	1	2	2	2	2	3	3	2	2	2	2	2	5	0	0	2	2	0	0	0	0
1309	26	1	2	2	2	2	1	3	3	2	2	1	2	1	15	5	3	6	14	0	1	0	0
1310	40	2	2	1	2	2	3	3	3	2	2	2	1	1	22	4	0	2	6	0	0	0	0
1311	30	2	2	1	2	2	2	3	3	2	2	1	2	1	22	7	6	7	20	0	1	1	0
1312	37	2	2	1	2	2	1	2	3	2	2	2	2	2	24	2	3	2	7	1	0	0	0
1313	34	2	2	1	2	2	3	2	3	2	2	1	2	1	37	2	0	3	5	1	0	0	0
1314	30	2	2	2	2	2	2	3	3	2	2	1	2	1	48	10	7	9	26	1	1	1	1
1315	25	1	2	2	2	2	2	3	3	2	2	1	2	1	32	4	1	1	6	1	0	0	0
1316	39	2	2	1	2	1	2	2	2	2	2	2	2	1	12	0	0	0	0	0	0	0	0
1317	26	1	2	1	2	2	2	3	3	2	2	2	2	2	15	0	0	0	0	0	0	0	0
1318	26	1	2	2	2	2	2	3	3	2	2	1	2	1	20	1	1	2	4	0	0	0	0
1319	28	1	2	1	2	1	1	3	3	2	2	2	2	2	31	4	3	3	10	1	0	0	0
1320	26	1	2	2	2	2	2	3	3	2	2	2	2	1	26	7	6	7	20	1	1	1	0
1321	36	2	1	1	2	1	2	3	2	2	2	2	2	2	9	0	0	0	0	0	0	0	0
1322	29	1	1	2	2	1	1	3	2	2	2	1	2	1	14	0	2	0	2	0	0	0	0
1323	31	2	2	1	2	2	2	2	3	2	2	2	2	1	29	2	3	4	9	1	0	0	0
1324	36	2	2	1	2	1	2	2	3	2	1	1	1	1	11	0	0	0	0	0	0	0	0
1325	28	1	2	1	2	2	2	3	3	2	2	1	2	1	37	0	0	1	1	1	0	0	0
1326	28	1	2	1	2	2	2	3	3	1	2	1	1	1	14	0	0	1	1	0	0	0	0
1327	33	2	1	2	2	1	2	2	2	2	2	2	2	2	63	9	7	13	29	1	1	1	1
1328	38	2	2	1	2	2	2	3	3	2	2	2	2	1	35	7	7	7	21	1	1	1	0
1329	32	2	2	1	2	1	1	2	3	2	2	2	2	2	19	0	0	0	0	0	0	0	0
1330	24	1	2	2	2	2	1	3	3	2	2	2	2	2	22	7	7	7	21	0	1	1	0
1331	36	2	1	1	2	1	2	2	3	2	2	2	2	1	22	7	6	7	20	0	1	1	0
1332	31	2	2	1	2	2	2	2	3	2	2	2	2	1	25	0	0	0	0	1	0	0	0
1333	30	2	2	1	2	2	2	3	3	2	2	2	2	1	39	5	3	8	16	1	1	0	1
1334	29	1	2	1	2	1	1	3	3	2	2	2	2	2	13	2	1	2	5	0	0	0	0
1335	23	1	2	2	2	2	2	3	3	2	2	2	2	2	0	0	0	0	0	0	0	0	0
1336	24	1	2	2	2	2	2	3	3	2	2	1	2	2	12	0	0	0	0	0	0	0	0
1337	24	1	2	2	2	2	2	3	3	2	2	2	2	2	8	2	3	2	7	0	0	0	0
1338	48	2	1	1	2	1	3	1	3	2	2	2	2	1	28	2	2	5	9	1	0	0	0
1339	28	1	2	2	2	2	2	3	3	2	2	2	2	2	14	6	5	4	15	0	1	1	0
1340	24	1	2	2	2	2	1	3	3	2	1	1	2	1	18	4	5	5	14	0	0	1	0
1341	44	2	2	1	2	2	2	2	3	2	2	2	2	1	41	9	5	7	21	1	1	1	0
1342	26	1	1	2	2	2	1	3	3	2	2	2	2	2	5	0	0	0	0	0	0	0	0
1343	22	1	2	2	2	2	2	3	3	2	2	2	2	2	15	3	0	2	5	0	0	0	0
1344	32	2	2	1	2	2	2	3	3	2	2	2	2	2	0	0	0	0	0	0	0	0	0
1345	27	1	2	1	2	2	2	3	3	2	2	1	1	1	46	7	7	7	21	1	1	1	0
1346	28	1	2	2	2	2	2	3	3	2	2	1	2	1	17	4	3	3	10	0	0	0	0
1347	32	2	2	1	2	1	2	2	2	2	2	2	2	1	16	8	6	7	21	0	1	1	0
1348	28	1	2	1	2	2	2	3	3	2	2	1	2	1	17	0	0	0	0	0	0	0	0
1349	30	2	2	1	2	2	2	3	3	2	2	2	2	2	47	7	7	7	21	1	1	1	0
1350	38	2	2	1	2	2	2	2	3	2	1	1	2	2	20	0	0	1	1	0	0	0	0
1351	28	1	2	2	2	2	2	3	3	2	2	2	2	1	41	8	7	8	23	1	1	1	1
1352	29	1	1	1	2	1	2	3	3	2	2	1	2	1	39	7	6	7	20	1	1	1	0
1353	23	1	2	2	2	2	2	3	3	2	2	1	2	1	41	7	7	7	21	1	1	1	0
1354	36	2	2	1	2	1	2	2	1	2	2	2	2	2	21	0	0	2	2	0	0	0	0
1355	28	1	2	1	2	2	2	3	3	2	1	1	1	1	37	10	6	11	27	1	1	1	1
1356	30	2	2	1	2	2	2	2	3	2	2	1	2	1	38	7	5	8	20	1	1	1	1
1357	26	1	2	2	2	2	2	3	3	2	2	1	2	1	43	8	8	8	24	1	1	1	1
1358	43	2	2	1	2	2	3	2	3	2	2	2	2	1	20	4	3	5	12	0	0	0	0
1359	31	2	2	1	2	2	2	3	3	2	2	2	2	1	11	0	0	0	0	0	0	0	0
1360	26	1	2	1	2	2	2	3	3	2	2	2	2	1	36	5	2	3	10	1	1	0	0
1361	30	2	2	1	2	2	2	3	3	1	2	1	2	1	42	7	8	8	23	1	1	1	1
1362	31	2	2	1	2	1	2	2	2	2	2	2	2	2	20	3	1	1	5	0	0	0	0
1363	24	1	2	2	2	2	1	3	3	2	2	1	2	1	2	0	2	0	2	0	0	0	0
1364	37	2	2	1	2	1	3	1	2	2	2	2	2	2	21	0	1	1	2	0	0	0	0
1365	32	2	2	2	2	1	2	2	2	2	2	2	2	2	13	7	4	7	18	0	1	1	0
1366	40	2	2	1	2	1	2	1	2	2	2	2	2	1	2	0	0	0	0	0	0	0	0
1367	26	1	2	2	2	2	2	3	3	2	2	2	2	1	55	13	13	15	41	1	1	1	1
1368	24	1	2	2	2	2	1	3	3	2	2	2	2	1	19	0	1	0	1	0	0	0	0
1369	27	1	2	2	2	2	2	3	3	2	2	2	2	2	25	2	2	4	8	1	0	0	0
1370	27	1	2	2	2	2	1	3	3	2	1	1	2	1	36	9	5	10	24	1	1	1	1
1371	22	1	2	2	2	2	2	3	3	2	2	2	2	1	15	1	1	0	2	0	0	0	0
1372	32	2	2	1	2	2	2	3	3	2	2	2	2	1	20	7	7	8	22	0	1	1	1
1373	27	1	2	2	2	2	2	3	3	2	2	1	1	1	21	9	8	8	25	0	1	1	1
1374	55	3	2	1	2	2	3	3	3	2	2	2	2	2	44	8	7	8	23	1	1	1	1
1375	41	2	2	1	2	2	3	2	3	2	2	2	2	1	32	8	3	8	19	1	1	0	1
1376	37	2	2	1	2	2	2	1	3	2	2	1	2	2	51	7	7	8	22	1	1	1	1
1377	26	1	2	2	2	2	2	2	3	2	2	2	2	1	23	9	8	10	27	0	1	1	1
1378	23	1	2	2	2	2	1	3	3	2	2	2	2	2	2	2	0	2	4	0	0	0	0
1379	31	2	2	1	2	1	2	3	2	2	2	2	2	2	36	7	7	7	21	1	1	1	0
1380	25	1	2	2	2	2	2	3	3	2	2	2	2	2	5	5	5	6	16	0	1	1	0
1381	24	1	2	2	2	2	1	3	3	2	2	2	2	1	17	1	0	3	4	0	0	0	0
1382	27	1	2	2	2	1	1	3	2	2	2	2	2	2	11	0	0	1	1	0	0	0	0
1383	27	1	2	2	2	2	2	3	3	1	2	2	2	2	47	12	10	13	35	1	1	1	1
1384	41	2	2	1	2	2	3	2	3	2	2	2	2	1	29	3	2	5	10	1	0	0	0
1385	29	1	2	2	2	2	2	3	3	2	2	2	2	2	19	7	3	7	17	0	1	0	0
1386	24	1	2	2	2	2	1	3	3	2	2	2	2	2	10	2	4	3	9	0	0	1	0
1387	38	2	1	1	2	1	2	2	2	2	2	2	2	2	29	5	5	7	17	1	1	1	0
1388	31	2	2	1	2	1	2	3	2	1	2	1	2	1	15	11	5	10	26	0	1	1	1
1389	26	1	2	2	2	2	2	3	3	2	2	2	2	2	29	3	4	7	14	1	0	1	0
1390	30	2	2	1	2	2	2	3	3	2	2	2	2	2	13	0	0	0	0	0	0	0	0
1391	29	1	2	1	2	2	2	3	3	2	2	2	2	1	4	0	1	1	2	0	0	0	0
1392	52	3	1	1	2	1	3	1	1	2	2	2	2	1	16	5	5	4	14	0	1	1	0
1393	29	1	2	1	2	2	2	3	3	2	2	2	2	1	11	2	0	0	2	0	0	0	0
1394	46	2	2	1	2	1	2	2	3	2	2	1	2	1	35	1	2	5	8	1	0	0	0
1395	22	1	1	2	2	2	1	3	3	2	2	1	2	1	16	4	1	2	7	0	0	0	0
1396	46	2	2	1	2	2	3	3	3	2	2	2	2	1	12	0	1	1	2	0	0	0	0
1397	27	1	2	1	2	2	1	3	3	2	2	1	2	1	13	0	0	0	0	0	0	0	0
1398	29	1	2	1	2	2	2	3	3	2	2	2	2	2	22	1	2	1	4	0	0	0	0
1399	28	1	2	1	2	2	2	3	3	2	2	2	2	2	0	0	0	0	0	0	0	0	0
1400	22	1	1	2	2	2	2	3	3	2	2	2	2	2	12	1	1	1	3	0	0	0	0
1401	26	1	2	2	2	2	2	3	3	2	2	2	2	2	3	0	0	0	0	0	0	0	0
1402	35	2	2	1	2	2	3	3	3	2	2	2	2	1	42	6	6	9	21	1	1	1	1
1403	36	2	1	1	2	1	2	2	2	2	1	1	2	1	59	12	6	13	31	1	1	1	1
1404	27	1	2	1	2	2	1	3	3	2	2	1	2	1	1	0	0	0	0	0	0	0	0
1405	24	1	2	2	2	2	2	3	3	2	2	2	2	1	10	1	2	2	5	0	0	0	0
1406	27	1	2	2	2	2	2	3	3	2	2	2	2	1	31	5	4	5	14	1	1	1	0
1407	33	2	2	1	2	2	2	3	3	2	2	2	2	2	10	0	0	0	0	0	0	0	0
1408	31	2	2	1	2	2	2	3	3	2	2	2	2	1	23	0	0	3	3	0	0	0	0
1409	28	1	2	2	2	1	1	3	2	2	2	2	2	1	12	1	1	1	3	0	0	0	0
1410	24	1	1	2	2	1	1	3	3	2	2	2	2	2	2	0	0	0	0	0	0	0	0
1411	34	2	2	1	2	1	2	2	2	2	2	2	2	1	14	1	0	4	5	0	0	0	0
1412	23	1	2	2	2	2	1	3	3	2	2	2	2	2	4	1	0	3	4	0	0	0	0
1413	31	2	2	1	2	2	2	3	3	2	2	2	2	2	31	7	7	9	23	1	1	1	1
1414	25	1	2	2	2	2	2	3	3	2	2	1	2	1	19	1	2	1	4	0	0	0	0
1415	30	2	2	1	2	2	2	3	3	2	2	2	2	2	44	5	6	7	18	1	1	1	0
1416	29	1	2	2	2	2	1	3	3	2	2	2	2	2	23	5	3	5	13	0	1	0	0
1417	24	1	2	2	2	2	2	3	3	2	2	2	2	2	3	0	1	0	1	0	0	0	0
1418	25	1	2	2	2	1	2	3	3	2	2	2	2	1	25	6	5	8	19	1	1	1	1
1419	24	1	2	2	2	2	1	3	3	2	2	2	2	2	19	1	1	2	4	0	0	0	0
1420	30	2	2	1	2	2	2	3	3	2	2	1	2	1	28	4	2	5	11	1	0	0	0
1421	32	2	1	1	2	1	2	2	2	2	2	2	2	2	20	4	4	5	13	0	0	1	0
1422	44	2	2	1	2	1	2	2	2	2	2	1	2	1	37	1	3	6	10	1	0	0	0
1423	28	1	1	2	2	1	2	3	2	2	2	1	2	1	8	2	1	5	8	0	0	0	0
1424	28	1	2	2	2	2	2	3	3	2	2	2	2	1	11	1	1	0	2	0	0	0	0
1425	37	2	2	1	2	2	2	3	3	2	2	2	2	1	14	3	2	0	5	0	0	0	0
1426	30	2	2	1	2	2	2	3	3	2	2	2	2	2	5	0	0	0	0	0	0	0	0
1427	30	2	2	1	2	1	2	3	2	1	2	2	2	2	13	4	1	7	12	0	0	0	0
1428	35	2	2	1	2	2	2	2	2	2	2	2	2	1	6	0	0	0	0	0	0	0	0
1429	28	1	2	1	2	2	2	3	3	2	2	2	2	1	10	1	2	6	9	0	0	0	0
1430	24	1	2	2	2	1	1	3	3	2	2	1	1	1	24	3	6	5	14	1	0	1	0
1431	22	1	2	2	2	2	2	3	3	2	1	2	2	1	31	1	4	3	8	1	0	1	0
1432	47	2	2	1	2	2	3	2	3	2	2	2	2	1	42	9	5	8	22	1	1	1	1
1433	28	1	2	1	2	2	2	3	3	2	2	2	2	2	3	0	0	0	0	0	0	0	0
1434	28	1	1	2	2	1	2	3	3	2	2	2	2	2	18	1	1	0	2	0	0	0	0
1435	26	1	2	2	2	1	2	3	2	2	2	2	2	1	25	5	5	5	15	1	1	1	0
1436	28	1	2	1	2	2	2	3	3	2	2	2	2	1	6	0	0	0	0	0	0	0	0
1437	33	2	2	1	2	1	2	3	3	2	2	1	2	1	22	3	2	6	11	0	0	0	0
1438	34	2	2	1	2	2	2	2	3	2	1	2	2	2	29	7	7	7	21	1	1	1	0
1439	32	2	1	2	2	1	2	3	2	2	2	2	2	1	15	6	2	5	13	0	1	0	0
1440	30	2	2	2	2	1	2	3	2	2	2	2	2	2	27	1	0	3	4	1	0	0	0
1441	31	2	2	1	2	2	2	3	3	2	2	2	2	1	35	0	1	0	1	1	0	0	0
1442	30	2	2	2	2	2	2	3	3	2	2	2	2	1	20	7	6	4	17	0	1	1	0
1443	31	2	1	1	2	1	2	2	2	2	2	2	2	2	21	7	7	7	21	0	1	1	0
1444	24	1	2	2	2	2	2	3	3	2	2	2	2	1	8	1	0	0	1	0	0	0	0
1445	29	1	2	1	2	1	1	3	3	2	2	2	2	1	34	7	7	7	21	1	1	1	0
1446	38	2	2	1	2	2	3	2	3	2	2	1	2	1	46	5	10	9	24	1	1	1	1
1447	31	2	2	1	2	1	2	3	2	2	2	2	2	1	33	9	5	5	19	1	1	1	0
1448	40	2	2	1	2	1	3	1	3	2	2	2	2	1	28	7	5	7	19	1	1	1	0
1449	34	2	2	1	2	2	3	2	3	2	2	2	2	2	18	1	5	6	12	0	0	1	0
1450	26	1	2	2	2	2	2	3	3	2	2	2	2	1	13	1	2	3	6	0	0	0	0
1451	45	2	2	1	2	1	3	1	2	2	2	1	2	1	9	0	0	0	0	0	0	0	0
1452	31	2	2	1	2	2	2	3	3	2	2	2	2	1	39	3	6	6	15	1	0	1	0
1453	32	2	2	1	2	2	2	3	3	2	2	2	2	2	25	7	6	7	20	1	1	1	0
1454	32	2	2	1	2	2	2	3	3	2	2	2	2	2	7	0	0	0	0	0	0	0	0
1455	40	2	1	1	2	1	3	1	1	2	2	2	2	2	30	2	3	8	13	1	0	0	1
1456	34	2	2	2	2	1	2	2	2	2	2	2	2	2	1	0	0	0	0	0	0	0	0
1457	22	1	2	2	2	2	2	3	3	2	2	2	2	2	8	1	2	3	6	0	0	0	0
1458	25	1	2	2	2	2	2	3	3	2	2	2	2	2	25	7	7	7	21	1	1	1	0
1459	36	2	2	1	2	2	2	2	3	2	2	2	2	1	17	2	2	3	7	0	0	0	0
1460	23	1	2	2	2	2	2	3	3	2	2	2	2	2	11	2	4	0	6	0	0	1	0
1461	28	1	2	2	2	2	2	3	3	2	2	2	2	1	43	1	2	4	7	1	0	0	0
1462	26	1	2	1	2	2	1	3	3	1	2	2	2	2	34	0	0	0	0	1	0	0	0
1463	21	1	2	2	2	2	1	3	3	2	2	2	2	2	39	8	7	7	22	1	1	1	0
1464	30	2	2	1	2	2	2	3	3	2	1	2	2	2	19	0	0	0	0	0	0	0	0
1465	40	2	2	1	2	2	2	2	3	2	2	2	2	1	17	4	0	3	7	0	0	0	0
1466	35	2	2	1	2	2	2	3	3	2	2	1	1	1	25	1	2	2	5	1	0	0	0
1467	37	2	2	1	2	2	1	3	3	2	2	2	2	2	8	0	0	0	0	0	0	0	0
1468	27	1	2	2	2	1	1	3	2	2	1	2	2	2	19	7	7	7	21	0	1	1	0
1469	22	1	2	2	2	2	1	3	3	2	2	2	2	2	11	1	2	3	6	0	0	0	0
1470	36	2	2	1	2	1	2	2	2	2	2	2	2	1	25	2	2	3	7	1	0	0	0
1471	32	2	2	1	2	2	3	2	3	2	2	2	2	1	20	0	1	1	2	0	0	0	0
1472	35	2	1	1	2	1	2	2	2	2	2	2	2	1	44	9	4	10	23	1	1	1	1
1473	28	1	2	2	2	1	2	3	2	2	2	2	2	2	36	7	3	7	17	1	1	0	0
1474	33	2	2	1	2	2	2	2	3	2	2	2	2	2	40	5	4	7	16	1	1	1	0
1475	35	2	2	1	2	1	2	2	1	2	2	2	2	1	10	5	3	6	14	0	1	0	0
1476	34	2	2	1	2	2	3	2	3	2	2	2	2	2	12	4	2	6	12	0	0	0	0
1477	25	1	2	2	2	2	2	3	3	2	2	2	2	1	30	4	4	6	14	1	0	1	0
1478	26	1	2	2	2	2	2	3	3	2	2	2	2	1	0	0	0	0	0	0	0	0	0
1479	26	1	2	1	2	2	2	3	3	2	2	2	2	2	5	0	0	0	0	0	0	0	0
1480	24	1	2	2	2	2	2	3	3	2	2	2	2	1	0	0	0	0	0	0	0	0	0
1481	45	2	1	1	2	1	3	1	3	2	2	2	2	1	44	4	2	7	13	1	0	0	0
1482	34	2	2	1	2	1	2	3	2	2	2	2	2	1	20	0	0	2	2	0	0	0	0
1484	32	2	2	1	2	2	2	2	3	2	2	2	2	2	8	0	0	0	0	0	0	0	0
1485	24	1	2	2	2	2	2	3	3	2	2	2	2	1	28	2	5	5	12	1	0	1	0
1486	35	2	2	2	2	1	2	2	2	2	2	2	2	1	22	0	2	5	7	0	0	0	0
1487	30	2	2	1	2	2	2	2	3	2	2	2	2	1	21	1	1	2	4	0	0	0	0
1488	25	1	2	2	2	2	1	3	3	2	2	2	2	2	24	9	9	9	27	1	1	1	1
1489	24	1	2	2	2	2	2	3	3	2	2	2	2	2	19	0	1	0	1	0	0	0	0
1490	22	1	1	2	2	2	2	3	3	2	2	2	2	1	19	0	1	0	1	0	0	0	0
1491	29	1	2	1	2	2	2	3	3	1	2	2	2	1	34	2	2	5	9	1	0	0	0
1492	29	1	2	1	2	2	2	3	3	2	2	2	2	2	19	0	1	1	2	0	0	0	0
1493	23	1	2	2	2	2	2	3	3	2	2	2	2	2	9	0	0	0	0	0	0	0	0
1494	28	1	2	1	2	1	1	3	3	2	2	2	2	2	27	1	2	3	6	1	0	0	0
1495	27	1	2	1	2	2	2	3	3	2	2	2	2	2	4	0	0	0	0	0	0	0	0
1496	37	2	2	1	2	1	1	3	3	2	2	2	2	1	35	4	6	5	15	1	0	1	0
1497	31	2	2	1	2	2	2	2	3	2	2	2	2	1	26	1	0	0	1	1	0	0	0
1498	36	2	2	1	2	2	2	2	3	2	2	2	2	2	25	0	1	2	3	1	0	0	0
1499	25	1	2	2	2	2	2	3	3	2	2	2	2	1	13	0	0	1	1	0	0	0	0
1500	33	2	1	1	2	2	2	3	3	2	2	2	2	1	32	8	2	6	16	1	1	0	0
1501	38	2	1	1	2	1	2	1	3	2	2	2	2	1	43	9	10	12	31	1	1	1	1
1502	28	1	2	1	2	2	2	3	3	2	2	2	2	1	45	7	7	7	21	1	1	1	0
1503	34	2	2	1	2	1	2	2	2	2	2	2	2	1	8	0	0	0	0	0	0	0	0
1504	32	2	2	1	2	2	2	2	2	2	1	1	2	1	7	0	2	0	2	0	0	0	0
1505	26	1	2	2	2	2	2	3	3	2	1	2	2	1	34	7	9	11	27	1	1	1	1
1506	30	2	2	2	2	1	2	2	2	2	2	2	1	1	26	7	6	7	20	1	1	1	0
1507	32	2	2	2	2	1	2	3	3	2	2	1	2	1	28	4	1	0	5	1	0	0	0
1508	34	2	2	1	2	2	1	2	3	2	2	1	2	1	20	3	1	1	5	0	0	0	0
1509	51	3	2	1	2	2	2	2	3	2	2	2	2	1	42	7	2	4	13	1	1	0	0
1510	22	1	2	2	2	2	2	3	3	2	2	1	2	1	16	0	2	0	2	0	0	0	0
1511	32	2	2	1	2	2	2	3	3	2	2	1	2	2	46	3	1	3	7	1	0	0	0
1512	33	2	2	1	2	1	2	2	2	2	2	1	2	1	8	0	0	0	0	0	0	0	0
1513	31	2	2	1	2	1	2	2	3	2	2	1	2	1	25	5	4	8	17	1	1	1	1
1514	34	2	2	1	2	1	2	3	3	2	2	1	2	1	19	0	4	0	4	0	0	1	0
1515	37	2	2	1	2	2	3	3	3	2	2	2	2	2	22	2	0	1	3	0	0	0	0
1516	30	2	2	1	2	1	2	3	3	2	2	1	2	1	38	3	1	7	11	1	0	0	0
1517	33	2	2	1	2	1	2	2	3	2	2	2	2	1	6	2	0	3	5	0	0	0	0
1518	32	2	2	1	2	1	2	2	3	2	2	1	2	1	4	1	0	2	3	0	0	0	0
1519	28	1	2	1	2	2	2	3	3	2	1	2	2	1	41	7	4	8	19	1	1	1	1
1520	26	1	2	2	2	2	1	3	3	2	2	2	2	1	5	0	2	0	2	0	0	0	0
1521	34	2	2	1	2	1	2	2	3	2	2	1	2	1	32	3	1	3	7	1	0	0	0
1522	27	1	2	1	2	2	2	3	3	1	2	1	1	1	4	0	0	0	0	0	0	0	0
1523	37	2	2	1	2	2	2	3	3	2	1	1	1	1	33	0	0	0	0	1	0	0	0
1524	27	1	2	2	2	2	2	3	3	2	2	1	2	2	35	2	6	7	15	1	0	1	0
1525	36	2	2	1	2	1	2	2	2	2	2	2	2	1	32	2	1	4	7	1	0	0	0
1526	38	2	2	1	2	2	2	3	3	2	2	1	2	1	20	0	2	1	3	0	0	0	0
1527	33	2	2	1	2	2	2	3	3	2	1	1	2	1	54	12	12	12	36	1	1	1	1
1528	28	1	2	2	2	1	1	3	2	2	2	2	2	1	31	2	1	7	10	1	0	0	0
1529	36	2	1	1	2	1	2	2	2	2	2	1	1	1	46	7	8	9	24	1	1	1	1
1530	32	2	2	1	2	1	2	3	3	2	2	2	2	1	1	0	0	0	0	0	0	0	0
1531	35	2	1	1	2	1	2	3	2	2	2	2	2	1	9	3	2	2	7	0	0	0	0
1532	29	1	2	1	2	2	2	3	3	1	2	2	2	2	19	3	2	7	12	0	0	0	0
1533	29	1	2	1	2	2	2	3	3	2	2	1	2	1	25	0	0	0	0	1	0	0	0
1534	35	2	2	1	2	1	2	2	2	1	2	2	2	2	5	0	0	0	0	0	0	0	0
1535	23	1	2	2	2	2	1	3	3	2	2	1	2	1	32	8	4	6	18	1	1	1	0
1536	32	2	2	1	2	2	3	2	3	2	2	2	2	1	16	0	0	1	1	0	0	0	0
1537	36	2	2	1	2	1	2	2	2	2	2	2	2	1	21	0	0	0	0	0	0	0	0
1538	39	2	2	1	2	1	2	1	2	2	2	2	2	2	24	6	6	7	19	1	1	1	0
1539	24	1	2	2	2	1	1	3	3	2	2	1	2	1	18	1	1	2	4	0	0	0	0
1540	27	1	2	2	2	1	1	3	3	2	2	1	2	1	7	1	1	0	2	0	0	0	0
1541	21	1	2	2	2	2	1	3	3	2	2	2	2	2	16	2	2	3	7	0	0	0	0
1542	42	2	2	1	2	2	3	2	3	2	2	2	2	2	24	4	3	7	14	1	0	0	0
1543	27	1	2	1	2	1	1	3	3	1	2	2	2	2	12	1	0	1	2	0	0	0	0
1544	28	1	2	1	2	1	1	3	3	2	2	1	2	1	0	0	0	0	0	0	0	0	0
1545	26	1	2	2	2	2	2	3	3	2	1	2	2	1	5	0	0	0	0	0	0	0	0
1546	36	2	2	1	2	2	1	2	3	2	2	1	2	1	44	9	5	10	24	1	1	1	1
1547	36	2	2	1	2	2	3	1	3	2	2	1	2	1	20	0	0	0	0	0	0	0	0
1548	26	1	2	1	2	2	1	3	3	2	2	2	2	2	19	2	2	4	8	0	0	0	0
1549	30	2	2	1	2	1	2	3	3	2	2	1	1	1	18	6	4	0	10	0	1	1	0
1550	38	2	1	1	2	1	2	2	3	2	2	2	2	1	22	0	4	0	4	0	0	1	0
1551	35	2	2	1	2	2	1	2	3	2	2	1	2	1	28	6	6	7	19	1	1	1	0
1552	26	1	2	2	2	2	1	3	3	2	2	2	2	1	19	7	3	5	15	0	1	0	0
1553	29	1	2	1	2	1	2	3	2	1	2	2	1	1	37	5	2	7	14	1	1	0	0
1554	32	2	2	1	2	2	1	3	3	2	2	1	2	2	19	5	2	6	13	0	1	0	0
1555	24	1	2	2	2	2	2	3	3	2	2	2	2	2	13	0	1	0	1	0	0	0	0
1556	46	2	2	1	2	2	3	3	3	2	2	2	2	1	22	7	0	5	12	0	1	0	0
1557	23	1	2	2	2	2	1	3	3	2	2	1	2	1	13	0	0	0	0	0	0	0	0
1558	29	1	2	1	2	2	1	3	3	2	1	2	2	1	27	7	7	7	21	1	1	1	0
1559	26	1	2	1	2	2	1	3	3	2	2	1	2	2	39	1	2	4	7	1	0	0	0
1560	27	1	2	1	2	1	2	3	2	2	2	2	2	2	42	7	7	7	21	1	1	1	0
1561	29	1	1	1	2	2	2	3	3	2	1	2	2	1	17	3	2	0	5	0	0	0	0
1562	37	2	1	1	1	1	2	1	2	2	1	1	1	1	30	6	7	7	20	1	1	1	0
1563	34	2	1	1	2	1	2	2	1	2	2	2	2	2	17	4	3	5	12	0	0	0	0
1564	32	2	2	1	1	2	2	3	3	2	2	1	2	1	20	0	3	0	3	0	0	0	0
1565	32	2	2	1	1	2	2	3	3	2	1	1	2	1	22	2	2	0	4	0	0	0	0
1566	28	1	2	1	2	2	2	3	3	1	2	1	1	1	34	2	3	2	7	1	0	0	0
1567	30	2	2	2	2	1	2	2	2	2	2	2	2	1	28	3	5	5	13	1	0	1	0
1568	36	2	2	1	2	1	3	2	3	2	2	2	2	1	25	2	2	2	6	1	0	0	0
1569	31	2	1	1	2	1	2	2	2	2	2	2	2	1	9	1	3	3	7	0	0	0	0
1570	30	2	2	1	1	1	2	3	2	2	1	1	2	1	16	4	1	6	11	0	0	0	0
1571	33	2	2	1	2	2	3	2	3	2	1	1	2	1	19	0	0	1	1	0	0	0	0
1572	27	1	2	2	1	2	2	3	3	2	2	2	1	2	26	6	2	5	13	1	1	0	0
1573	39	2	1	1	2	1	3	1	2	2	1	2	2	1	26	5	1	5	11	1	1	0	0
1574	30	2	2	2	2	2	3	2	3	2	2	1	1	1	18	0	1	1	2	0	0	0	0
1575	27	1	2	1	2	1	2	3	2	2	2	2	2	2	22	7	7	7	21	0	1	1	0
1576	36	2	2	1	2	1	2	2	2	2	2	1	1	1	31	2	1	6	9	1	0	0	0
1577	34	2	1	2	2	1	2	2	1	2	2	2	2	2	24	4	2	9	15	1	0	0	1
1578	40	2	2	1	2	2	2	1	3	2	2	2	2	1	35	12	9	11	32	1	1	1	1
1579	52	3	2	1	2	1	3	1	3	2	1	2	2	2	25	1	0	0	1	1	0	0	0
1580	42	2	1	1	1	1	2	2	2	2	1	1	1	1	30	1	6	4	11	1	0	1	0
1581	30	2	2	1	2	2	2	3	3	1	2	1	2	1	33	4	1	1	6	1	0	0	0
1582	39	2	1	1	1	1	3	2	2	2	1	1	1	1	17	3	5	7	15	0	0	1	0
1583	27	1	2	2	1	1	2	3	2	2	1	1	1	1	22	6	3	7	16	0	1	0	0
1584	28	1	2	1	1	2	2	3	3	1	2	1	1	1	21	2	2	0	4	0	0	0	0
1585	29	1	2	2	1	2	2	3	3	2	1	1	1	1	46	7	7	7	21	1	1	1	0
1586	30	2	2	1	2	2	2	3	3	2	2	2	2	1	38	4	6	7	17	1	0	1	0
1587	31	2	2	1	1	2	2	3	3	2	1	1	1	1	40	6	4	7	17	1	1	1	0
1588	31	2	2	2	2	1	2	3	2	2	2	2	2	1	43	8	7	7	22	1	1	1	0
1589	25	1	2	2	1	2	2	3	3	2	1	1	1	1	17	1	7	3	11	0	0	1	0
1590	32	2	1	1	2	1	2	2	2	1	2	1	2	2	4	0	2	0	2	0	0	0	0
1591	30	2	1	1	2	2	2	3	3	2	1	1	2	2	14	0	1	1	2	0	0	0	0
1592	27	1	2	1	2	1	2	3	2	2	1	2	2	1	10	0	1	0	1	0	0	0	0
1593	27	1	2	2	1	2	2	3	3	2	1	1	1	1	31	9	5	4	18	1	1	1	0
1594	45	2	1	1	1	1	3	1	3	2	1	1	1	1	34	8	3	7	18	1	1	0	0
1595	31	2	2	1	1	2	2	3	3	2	1	1	1	1	38	7	7	8	22	1	1	1	1
1596	36	2	2	1	1	2	3	3	3	2	1	1	1	1	83	5	12	11	28	1	1	1	1
1597	24	1	1	2	1	2	2	3	3	2	1	1	1	1	26	7	7	7	21	1	1	1	0
1598	40	2	2	1	1	1	2	2	1	2	1	1	1	1	28	7	7	7	21	1	1	1	0
1599	42	2	1	1	1	1	2	2	3	2	1	1	1	1	52	8	9	13	30	1	1	1	1
1600	34	2	2	1	1	2	2	3	3	2	1	1	1	1	34	5	4	8	17	1	1	1	1
1601	25	1	1	2	1	2	2	3	3	2	1	1	1	1	38	7	7	7	21	1	1	1	0
1602	26	1	2	2	1	2	2	3	3	2	1	1	1	1	24	7	7	7	21	1	1	1	0
1603	25	1	2	2	1	2	2	3	3	2	1	1	1	1	22	5	5	7	17	0	1	1	0
1604	29	1	2	1	2	2	2	3	3	2	2	2	2	2	22	7	8	7	22	0	1	1	0
1605	29	1	2	2	2	2	2	3	3	2	2	2	2	1	26	0	0	1	1	1	0	0	0
1606	26	1	2	2	1	2	2	3	3	2	1	1	1	1	38	7	8	7	22	1	1	1	0
1607	22	1	2	2	2	2	2	3	3	2	2	2	2	2	26	5	8	8	21	1	1	1	1
1608	33	2	2	2	1	2	2	2	3	2	1	1	1	1	31	6	6	8	20	1	1	1	1
1609	31	2	2	1	2	2	2	3	3	2	2	2	2	2	27	2	3	4	9	1	0	0	0
1610	25	1	2	2	1	2	2	3	3	2	1	1	1	1	22	7	7	7	21	0	1	1	0
1611	33	2	1	1	2	1	2	2	3	2	2	2	2	2	38	7	7	7	21	1	1	1	0
1612	33	2	2	1	1	2	2	2	3	2	1	1	1	1	19	3	6	6	15	0	0	1	0
1613	30	2	2	1	2	2	2	3	3	2	2	2	2	2	13	1	0	0	1	0	0	0	0
1614	25	1	2	2	2	2	1	3	3	2	2	2	2	2	10	2	3	1	6	0	0	0	0
1615	33	2	2	2	2	2	3	3	3	2	2	2	2	2	36	1	1	1	3	1	0	0	0
1616	36	2	2	1	2	2	3	3	3	2	2	2	2	1	38	7	9	7	23	1	1	1	0
1617	31	2	2	1	1	2	2	3	3	2	1	1	1	1	23	1	2	1	4	0	0	0	0
1618	29	1	2	2	2	1	1	3	2	2	2	2	2	2	22	0	0	0	0	0	0	0	0
1619	22	1	2	2	2	2	1	3	3	2	2	2	2	2	21	0	1	3	4	0	0	0	0
1620	30	2	2	1	2	2	2	3	3	2	2	1	1	1	23	0	1	1	2	0	0	0	0
1621	32	2	2	1	2	2	3	3	3	2	2	2	2	1	39	7	9	9	25	1	1	1	1
1622	31	2	2	1	2	2	2	2	3	2	2	2	2	1	51	14	5	17	36	1	1	1	1
1623	30	2	2	2	2	2	2	3	3	2	2	2	2	1	52	8	7	7	22	1	1	1	0
1624	40	2	1	1	2	1	2	2	3	2	2	2	2	1	26	4	5	6	15	1	0	1	0
1625	24	1	2	1	2	2	2	3	3	2	2	2	2	2	15	5	5	5	15	0	1	1	0
1626	40	2	2	1	2	2	3	2	3	2	1	2	2	2	41	3	2	4	9	1	0	0	0
1627	39	2	1	1	1	1	2	2	2	2	1	1	1	1	34	16	5	9	30	1	1	1	1
1628	30	2	2	2	1	2	2	3	3	2	1	1	1	1	21	4	3	3	10	0	0	0	0
1629	28	1	2	1	2	2	2	3	3	2	2	2	2	2	15	1	2	1	4	0	0	0	0
1630	27	1	2	2	2	2	2	3	3	2	2	2	2	2	13	1	2	3	6	0	0	0	0
1631	33	2	2	1	2	2	3	3	3	2	2	2	2	2	2	0	0	0	0	0	0	0	0
1632	30	2	2	1	2	2	2	3	3	1	2	2	2	2	10	0	2	3	5	0	0	0	0
1633	23	1	2	2	2	2	1	3	3	2	2	2	2	1	16	0	3	1	4	0	0	0	0
1634	30	2	2	2	1	2	2	3	3	2	1	1	1	1	24	8	6	6	20	1	1	1	0
1635	22	1	2	2	2	2	2	3	3	2	2	1	2	1	46	7	7	7	21	1	1	1	0
1636	37	2	2	1	2	2	2	2	3	2	2	2	2	2	29	7	5	8	20	1	1	1	1
1637	31	2	2	1	2	1	2	3	3	2	2	2	2	1	48	12	11	13	36	1	1	1	1
1638	34	2	2	1	2	2	2	2	3	2	2	2	2	1	18	4	3	4	11	0	0	0	0
1639	23	1	2	2	2	2	1	3	3	2	2	2	2	2	9	0	0	0	0	0	0	0	0
1640	28	1	1	2	2	2	2	3	3	2	1	1	2	1	11	0	2	2	4	0	0	0	0
1641	29	1	2	2	2	2	2	3	3	2	2	2	2	1	31	7	7	7	21	1	1	1	0
1642	42	2	2	1	2	2	2	2	3	2	2	2	2	2	14	3	5	5	13	0	0	1	0
1643	37	2	1	1	2	1	2	2	3	2	2	1	2	1	28	4	2	6	12	1	0	0	0
1644	28	1	2	1	2	2	2	3	3	2	2	1	2	1	9	0	0	0	0	0	0	0	0
1645	25	1	2	2	2	2	1	3	3	2	2	2	2	2	0	0	0	0	0	0	0	0	0
1646	35	2	2	2	2	1	2	2	3	2	2	2	2	2	22	8	5	9	22	0	1	1	1
1647	22	1	2	2	1	2	1	3	3	2	2	1	2	1	4	1	0	0	1	0	0	0	0
1648	28	1	2	2	2	2	2	3	3	2	1	1	1	1	10	0	0	1	1	0	0	0	0
1649	28	1	2	1	2	2	2	3	3	2	2	2	2	1	9	0	0	0	0	0	0	0	0
1650	57	3	1	1	2	1	2	1	3	2	1	2	2	1	40	6	5	7	18	1	1	1	0
1651	25	1	2	2	2	2	1	3	3	1	2	2	2	2	33	7	5	7	19	1	1	1	0
1652	32	2	2	1	2	2	2	3	3	2	2	2	2	1	30	2	1	2	5	1	0	0	0
1653	23	1	2	2	2	2	1	3	3	1	2	2	2	2	31	4	4	7	15	1	0	1	0
1654	32	2	2	1	2	2	2	3	3	2	2	2	2	2	16	4	2	2	8	0	0	0	0
1655	30	2	2	1	2	2	2	3	2	2	1	1	2	1	8	4	2	5	11	0	0	0	0
1656	30	2	2	1	2	1	2	3	2	2	2	2	2	2	16	0	0	1	1	0	0	0	0
1657	31	2	2	1	2	2	2	3	3	2	2	2	2	2	35	1	0	0	1	1	0	0	0
1658	37	2	2	1	2	2	3	2	3	1	2	2	2	2	30	7	7	7	21	1	1	1	0
1659	23	1	1	2	2	2	1	3	3	1	2	2	2	2	6	1	0	1	2	0	0	0	0
1660	23	1	2	2	2	2	2	3	3	1	2	1	2	2	7	0	0	0	0	0	0	0	0
1661	32	2	2	1	2	2	2	3	3	2	2	2	2	1	45	10	10	8	28	1	1	1	1
1662	23	1	2	2	2	2	2	3	3	1	2	2	2	2	5	0	0	0	0	0	0	0	0
1663	26	1	2	1	2	2	2	3	3	2	2	2	2	2	21	7	7	7	21	0	1	1	0
1664	23	1	2	2	2	2	2	3	3	2	2	2	2	2	28	9	7	7	23	1	1	1	0
1665	30	2	1	1	2	1	2	2	2	2	2	1	2	1	30	19	16	21	56	1	1	1	1
1666	33	2	2	1	2	1	2	3	2	2	2	1	2	1	10	14	8	11	33	0	1	1	1
1667	40	2	2	1	2	2	3	2	3	2	2	2	2	1	21	0	0	0	0	0	0	0	0
1668	31	2	2	1	2	2	2	3	3	2	2	2	2	2	14	0	0	0	0	0	0	0	0
1669	24	1	2	2	2	2	2	3	3	2	2	2	2	2	43	0	0	0	0	1	0	0	0
1670	48	2	2	1	2	2	2	2	2	2	2	2	2	2	37	7	8	10	25	1	1	1	1
1671	32	2	2	1	2	2	3	3	3	2	2	2	2	1	28	0	5	3	8	1	0	1	0
1672	29	1	2	1	1	1	1	3	2	2	1	1	1	1	34	14	5	11	30	1	1	1	1
1673	24	1	2	2	2	2	2	3	3	2	2	2	2	1	34	21	14	21	56	1	1	1	1
1674	24	1	2	1	2	2	2	3	3	2	2	2	2	2	16	1	0	1	2	0	0	0	0
1675	39	2	2	1	2	2	3	2	3	2	2	1	2	1	3	2	0	2	4	0	0	0	0
1676	51	3	2	1	2	2	3	1	3	2	2	2	2	2	17	0	0	0	0	0	0	0	0
1677	38	2	2	1	2	2	2	2	3	2	2	2	2	2	30	4	1	4	9	1	0	0	0
1678	35	2	2	1	2	2	2	2	3	2	2	1	1	1	29	0	0	0	0	1	0	0	0
1679	26	1	2	2	2	2	2	3	3	2	2	2	2	2	30	5	4	6	15	1	1	1	0
1680	48	2	2	1	2	2	3	2	3	2	2	2	2	1	41	2	1	1	4	1	0	0	0
1681	37	2	2	1	2	2	3	2	3	2	2	2	2	1	10	0	3	1	4	0	0	0	0
1682	31	2	2	1	2	2	2	3	3	2	2	2	2	1	46	7	7	7	21	1	1	1	0
1683	33	2	2	1	2	2	1	2	3	2	2	2	2	2	18	2	0	0	2	0	0	0	0
1684	25	1	1	2	2	2	2	3	3	2	2	2	2	1	49	9	6	11	26	1	1	1	1
1685	49	2	2	1	2	1	3	1	2	2	2	2	2	1	30	10	7	8	25	1	1	1	1
1686	24	1	2	2	2	2	2	3	3	2	2	2	2	1	22	2	6	4	12	0	0	1	0
1687	38	2	2	1	2	2	3	2	3	2	2	1	1	1	30	6	6	7	19	1	1	1	0
1688	54	3	2	1	2	2	3	2	3	2	2	1	1	1	21	0	2	1	3	0	0	0	0
1689	36	2	2	1	2	2	3	2	3	2	2	1	2	1	58	11	11	19	41	1	1	1	1
1690	26	1	2	1	2	2	2	3	3	2	2	2	2	1	30	9	5	6	20	1	1	1	0
1691	26	1	2	2	2	2	2	3	3	2	2	2	2	1	10	2	2	1	5	0	0	0	0
1692	35	2	2	1	2	2	3	2	3	2	2	2	2	1	45	5	6	7	18	1	1	1	0
1693	37	2	2	2	2	2	2	3	3	2	2	1	1	1	12	10	6	8	24	0	1	1	1
1694	30	2	2	1	2	2	2	3	3	2	2	1	1	1	44	7	7	7	21	1	1	1	0
1695	30	2	2	1	2	2	2	3	3	2	2	1	2	1	26	5	4	3	12	1	1	1	0
1696	30	2	2	1	2	2	2	3	3	2	2	2	2	1	39	6	8	7	21	1	1	1	0
1697	27	1	2	2	2	2	2	3	3	2	2	2	2	1	36	1	2	1	4	1	0	0	0
1698	34	2	2	1	2	2	2	2	3	2	2	1	1	1	44	7	7	7	21	1	1	1	0
1699	29	1	2	1	2	2	2	3	3	2	2	2	2	1	29	6	5	7	18	1	1	1	0
1700	36	2	2	1	2	2	3	2	3	2	1	1	1	1	22	7	4	6	17	0	1	1	0
1701	31	2	2	1	2	2	2	3	3	2	2	1	2	1	28	6	7	7	20	1	1	1	0
1702	28	1	1	1	2	1	2	3	3	2	2	2	2	1	4	0	0	0	0	0	0	0	0
1703	27	1	2	1	2	2	2	3	3	1	2	2	2	2	36	0	0	1	1	1	0	0	0
1704	32	2	2	1	2	2	2	2	3	2	2	2	2	2	40	13	12	13	38	1	1	1	1
1705	28	1	2	1	2	2	2	3	3	1	2	2	2	2	50	7	7	7	21	1	1	1	0
1706	31	2	2	1	2	1	1	3	2	2	2	2	2	1	5	4	1	1	6	0	0	0	0
1707	27	1	2	2	2	2	2	3	3	2	2	2	2	2	5	5	1	1	7	0	1	0	0
1708	26	1	2	1	2	2	2	3	3	1	2	1	1	1	17	0	1	1	2	0	0	0	0
1709	35	2	2	1	2	2	2	3	3	2	2	2	2	1	21	6	5	5	16	0	1	1	0
1710	40	2	2	1	2	2	3	2	3	2	2	1	2	1	34	7	7	7	21	1	1	1	0
1711	30	2	2	2	2	1	1	3	2	2	2	2	2	1	28	9	7	8	24	1	1	1	1
1712	38	2	2	1	2	1	2	3	2	2	2	2	2	1	44	0	0	0	0	1	0	0	0
1713	29	1	2	1	2	1	2	3	2	2	2	2	2	2	31	7	7	7	21	1	1	1	0
1714	35	2	2	1	2	1	2	2	2	2	2	2	2	1	24	9	7	8	24	1	1	1	1
1715	31	2	2	1	2	2	2	3	3	1	2	2	2	1	31	2	2	0	4	1	0	0	0
1716	35	2	2	1	2	1	2	2	3	2	2	2	2	2	20	0	0	0	0	0	0	0	0
1717	30	2	2	2	2	1	2	2	3	2	2	2	2	2	22	1	4	7	12	0	0	1	0
1718	22	1	2	2	2	2	2	3	3	2	2	2	2	1	24	1	6	1	8	1	0	1	0
1719	35	2	2	1	2	2	2	3	3	2	2	1	2	2	34	7	5	6	18	1	1	1	0
1720	23	1	2	2	2	2	1	3	3	2	2	2	2	2	5	18	4	7	29	0	1	1	0
1721	25	1	2	2	2	2	2	3	3	2	2	2	2	2	10	1	1	1	3	0	0	0	0
1722	23	1	2	2	2	2	1	3	3	2	2	2	2	2	21	7	7	7	21	0	1	1	0
1723	56	3	2	1	2	1	2	1	3	2	2	2	2	1	28	4	3	6	13	1	0	0	0
1724	25	1	2	2	2	2	1	3	3	2	2	2	2	1	35	5	2	3	10	1	1	0	0
1725	41	2	1	1	2	1	3	2	3	2	2	2	2	2	21	3	1	1	5	0	0	0	0
1726	43	2	2	1	2	2	3	2	3	2	2	1	2	1	12	0	0	1	1	0	0	0	0
1727	35	2	2	1	2	2	3	2	3	2	2	1	2	1	20	0	1	1	2	0	0	0	0
1728	32	2	1	1	2	1	2	2	2	2	2	2	2	2	21	2	5	6	13	0	0	1	0
1729	23	1	2	2	2	2	1	3	3	2	2	2	2	1	8	2	0	2	4	0	0	0	0
1730	22	1	2	2	2	2	1	3	3	2	2	2	2	1	15	0	0	0	0	0	0	0	0
1731	28	1	1	2	2	1	2	3	2	2	2	2	2	2	2	0	0	0	0	0	0	0	0
1732	24	1	2	2	2	2	1	3	3	2	2	2	2	1	7	2	3	2	7	0	0	0	0
1733	26	1	2	2	2	2	2	3	3	2	2	2	2	2	29	6	3	11	20	1	1	0	1
1734	27	1	2	1	2	2	2	3	3	2	2	2	2	1	33	0	0	0	0	1	0	0	0
1735	39	2	2	1	2	2	1	2	3	2	2	2	2	2	54	7	4	8	19	1	1	1	1
1736	54	3	2	1	2	1	2	1	3	2	2	2	2	2	34	7	4	2	13	1	1	1	0
1737	37	2	2	1	2	2	3	2	3	2	2	1	1	1	61	8	8	11	27	1	1	1	1
1738	25	1	2	2	2	2	2	3	3	2	2	2	2	1	11	1	0	2	3	0	0	0	0
1739	24	1	2	2	2	2	2	3	3	2	2	2	2	2	15	5	5	6	16	0	1	1	0
1740	23	1	2	2	2	2	1	3	3	2	2	2	2	2	12	4	1	5	10	0	0	0	0
1741	34	2	2	1	2	2	2	3	3	2	2	2	2	1	10	3	0	2	5	0	0	0	0
1742	29	1	2	1	2	2	2	3	3	2	2	2	2	2	35	5	3	5	13	1	1	0	0
1743	32	2	2	1	2	2	2	3	3	2	2	1	2	1	30	5	6	5	16	1	1	1	0
1744	31	2	2	1	2	2	2	3	3	2	2	2	2	2	26	4	2	4	10	1	0	0	0
1745	27	1	2	2	2	2	2	3	3	2	2	2	2	2	18	2	3	5	10	0	0	0	0
1746	24	1	2	2	2	2	1	3	3	2	2	2	2	2	45	2	2	3	7	1	0	0	0
1747	29	1	2	2	2	2	2	3	3	2	2	2	2	2	16	4	1	6	11	0	0	0	0
1748	35	2	2	1	2	2	2	3	3	2	2	2	2	2	18	2	1	2	5	0	0	0	0
1749	30	2	2	1	2	2	2	3	3	2	2	2	2	2	4	0	0	0	0	0	0	0	0
1750	24	1	2	2	2	2	2	3	3	2	2	2	2	1	9	1	2	3	6	0	0	0	0
1751	33	2	2	1	2	2	2	3	3	2	2	2	2	1	20	0	4	1	5	0	0	1	0
1752	30	2	2	1	2	2	2	3	3	1	2	2	2	2	34	9	3	11	23	1	1	0	1
1753	27	1	2	1	2	2	2	3	3	2	2	1	2	1	13	4	3	4	11	0	0	0	0
1754	26	1	2	2	2	1	2	3	3	2	2	2	2	2	23	3	3	5	11	0	0	0	0
1755	26	1	2	2	2	2	2	3	3	2	2	1	2	1	14	6	2	3	11	0	1	0	0
1757	29	1	2	1	2	2	2	3	3	2	2	2	2	2	78	19	20	20	59	1	1	1	1
1758	43	2	2	1	2	1	3	1	2	2	2	2	2	1	31	5	5	6	16	1	1	1	0
1759	32	2	2	2	2	1	2	2	3	2	2	2	2	2	7	9	2	8	19	0	1	0	1
1760	30	2	2	2	2	2	2	3	3	2	2	2	2	2	25	6	4	7	17	1	1	1	0
1761	35	2	2	1	2	2	3	3	3	2	2	2	2	1	29	2	2	2	6	1	0	0	0
1762	36	2	2	1	2	2	3	2	3	2	2	1	2	1	17	1	1	1	3	0	0	0	0
1763	33	2	2	1	2	1	2	3	1	2	2	2	2	1	20	7	1	4	12	0	1	0	0
1764	36	2	2	1	2	1	2	2	2	2	2	2	2	2	17	2	0	3	5	0	0	0	0
1765	33	2	2	1	2	1	2	2	2	2	2	2	2	2	13	7	4	5	16	0	1	1	0
1766	28	1	2	1	2	1	2	3	3	2	2	2	2	2	3	0	0	0	0	0	0	0	0
1767	32	2	2	1	2	2	2	3	3	2	1	2	2	1	24	5	6	5	16	1	1	1	0
1768	28	1	2	1	2	2	2	3	3	2	2	2	2	1	16	1	0	1	2	0	0	0	0
1769	29	1	2	1	2	2	2	3	3	1	2	2	2	1	20	7	7	6	20	0	1	1	0
1770	40	2	2	1	2	2	3	2	3	2	2	2	2	1	25	5	3	6	14	1	1	0	0
1771	31	2	2	1	2	2	2	3	3	2	2	2	2	1	37	20	7	12	39	1	1	1	1
1772	44	2	2	1	2	2	2	1	3	2	2	1	2	1	17	3	2	5	10	0	0	0	0
1773	24	1	2	2	2	1	1	3	3	2	2	2	2	1	20	9	5	9	23	0	1	1	1
1774	36	2	2	1	2	2	3	3	3	2	2	2	2	2	19	2	4	3	9	0	0	1	0
1775	28	1	2	1	2	2	1	3	3	2	2	2	2	2	10	0	0	0	0	0	0	0	0
1776	27	1	2	1	2	2	2	3	3	2	2	2	2	1	8	0	0	0	0	0	0	0	0
1777	38	2	2	1	2	2	3	2	3	2	2	2	2	2	7	5	3	3	11	0	1	0	0
1778	33	2	2	1	2	2	3	2	3	2	2	2	2	2	21	0	1	3	4	0	0	0	0
1779	29	1	2	1	2	2	2	3	3	2	2	1	2	1	19	5	6	7	18	0	1	1	0
1780	37	2	1	1	2	1	2	1	1	2	2	2	2	2	22	1	0	0	1	0	0	0	0
1781	27	1	2	2	2	2	1	3	3	2	2	2	2	2	1	0	0	0	0	0	0	0	0
1782	35	2	2	1	2	1	2	2	2	2	2	2	2	1	21	6	2	6	14	0	1	0	0
1783	28	1	1	2	2	1	2	3	3	2	2	1	1	1	15	0	0	0	0	0	0	0	0
1784	23	1	2	2	2	1	1	3	3	2	2	2	2	2	29	4	2	4	10	1	0	0	0
1785	26	1	2	2	2	2	1	3	3	2	2	1	2	1	23	5	4	5	14	0	1	1	0
1786	25	1	2	2	2	2	2	3	3	2	2	1	2	2	16	4	1	2	7	0	0	0	0
1787	33	2	2	1	2	2	3	2	3	2	2	1	2	1	13	4	0	0	4	0	0	0	0
1788	39	2	1	1	2	1	3	1	2	2	2	2	2	2	18	1	1	0	2	0	0	0	0
1789	26	1	1	2	2	1	2	3	3	2	2	2	2	2	28	4	3	7	14	1	0	0	0
1790	31	2	2	2	2	2	2	2	2	2	2	1	2	1	19	3	4	2	9	0	0	1	0
1791	36	2	2	1	2	2	3	2	3	2	2	2	2	2	41	6	6	7	19	1	1	1	0
1792	36	2	2	1	2	2	2	2	3	2	2	2	2	2	14	1	1	0	2	0	0	0	0
1793	31	2	2	1	2	2	2	3	3	2	2	2	2	1	24	1	1	1	3	1	0	0	0
1794	22	1	2	2	2	2	1	3	3	2	2	1	2	1	11	0	0	2	2	0	0	0	0
1795	42	2	2	1	2	1	1	1	2	2	2	2	2	2	31	7	7	7	21	1	1	1	0
1796	25	1	2	2	2	2	2	3	3	2	2	2	2	2	29	10	4	8	22	1	1	1	1
1797	22	1	2	2	2	2	1	3	3	2	2	2	2	1	15	0	1	0	1	0	0	0	0
1798	34	2	2	1	2	2	3	3	3	2	2	1	2	1	4	2	1	1	4	0	0	0	0
1799	32	2	2	1	2	1	2	3	3	1	2	2	2	2	2	0	0	0	0	0	0	0	0
1801	35	2	1	1	2	1	2	2	2	2	2	2	2	2	64	21	21	21	63	1	1	1	1
1802	24	1	2	2	2	2	1	3	3	2	2	1	2	1	16	4	2	4	10	0	0	0	0
1803	35	2	2	1	2	1	2	2	3	2	2	2	2	1	36	8	5	8	21	1	1	1	1
1804	43	2	1	1	2	1	2	1	2	2	2	2	2	2	19	0	1	2	3	0	0	0	0
1805	35	2	2	1	2	2	2	2	3	2	2	1	2	1	0	0	0	0	0	0	0	0	0
1806	29	1	2	1	2	2	2	3	3	2	2	1	2	1	21	1	0	1	2	0	0	0	0
1807	47	2	2	1	2	2	3	2	3	2	2	2	2	1	21	1	0	1	2	0	0	0	0
1808	22	1	2	2	2	2	2	3	3	2	2	2	2	2	4	0	0	0	0	0	0	0	0
1809	36	2	2	1	2	2	3	2	3	2	2	1	2	1	17	3	0	3	6	0	0	0	0
1810	26	1	2	1	2	2	1	3	3	2	2	2	2	2	22	1	0	2	3	0	0	0	0
1811	27	1	2	1	2	2	1	3	3	2	2	1	2	1	39	5	1	7	13	1	1	0	0
1812	27	1	2	1	2	2	2	3	3	2	2	1	2	1	15	6	3	9	18	0	1	0	1
1813	31	2	2	1	2	2	1	3	3	1	2	1	2	1	30	1	0	1	2	1	0	0	0
1814	25	1	2	2	2	2	2	3	3	2	2	2	2	2	8	0	2	0	2	0	0	0	0
1815	36	2	2	1	2	2	2	2	3	2	2	2	2	1	6	0	0	0	0	0	0	0	0
1816	40	2	2	1	2	1	3	2	2	2	2	1	2	1	0	0	0	1	1	0	0	0	0
1817	36	2	2	1	2	1	2	2	2	2	2	1	2	1	9	1	1	2	4	0	0	0	0
1818	42	2	2	1	2	2	3	2	3	2	2	1	2	1	4	0	0	0	0	0	0	0	0
1819	30	2	2	1	2	1	2	3	2	2	1	1	2	1	22	7	6	7	20	0	1	1	0
1820	24	1	2	2	2	2	1	3	3	2	2	1	2	1	42	5	6	4	15	1	1	1	0
1821	27	1	2	2	2	2	1	3	3	2	2	1	2	1	22	1	0	3	4	0	0	0	0
1822	35	2	2	1	2	2	1	2	3	2	2	1	2	1	23	2	0	1	3	0	0	0	0
1823	22	1	2	2	2	2	1	3	3	2	2	2	2	1	29	5	3	5	13	1	1	0	0
1824	34	2	2	2	2	1	2	2	2	2	2	1	2	1	21	7	7	7	21	0	1	1	0
1825	34	2	2	1	2	2	3	3	3	2	2	1	2	1	35	6	7	12	25	1	1	1	1
1826	37	2	2	1	2	2	3	3	3	2	2	2	2	1	20	2	1	4	7	0	0	0	0
1827	35	2	2	1	2	2	3	3	3	2	2	2	2	1	17	2	5	4	11	0	0	1	0
1828	39	2	2	1	2	2	1	3	3	2	2	1	2	1	13	2	2	1	5	0	0	0	0
1829	31	2	2	1	2	2	1	3	3	2	2	1	2	1	25	1	2	4	7	1	0	0	0
1830	33	2	2	2	2	2	3	3	3	2	2	2	2	1	18	6	4	3	13	0	1	1	0
1831	25	1	2	2	2	2	2	3	3	2	2	2	2	2	1	1	0	1	2	0	0	0	0
1832	38	2	2	1	2	1	3	2	3	2	2	2	2	1	27	7	6	7	20	1	1	1	0
1833	28	1	2	1	2	2	2	3	3	2	2	2	2	1	37	6	6	7	19	1	1	1	0
1834	30	2	2	2	2	2	2	3	3	2	2	2	2	1	33	4	3	7	14	1	0	0	0
1835	33	2	1	1	2	1	2	3	3	2	2	2	2	1	37	5	3	8	16	1	1	0	1
1836	28	1	2	1	2	2	2	3	3	2	2	2	2	1	7	2	0	1	3	0	0	0	0
1837	29	1	2	2	2	2	2	3	3	2	2	2	2	1	31	9	9	9	27	1	1	1	1
1838	24	1	2	2	2	2	2	3	3	2	2	2	2	2	31	7	8	8	23	1	1	1	1
1839	31	2	1	2	2	1	2	3	3	2	2	2	2	2	84	14	14	14	42	1	1	1	1
1840	34	2	2	1	2	2	3	3	3	2	2	2	2	2	7	0	0	0	0	0	0	0	0
1841	33	2	1	1	2	1	2	3	3	2	2	2	2	2	28	0	0	0	0	1	0	0	0
1842	35	2	2	1	2	1	2	3	3	2	2	2	2	1	40	7	2	8	17	1	1	0	1
1843	32	2	2	2	2	2	2	3	3	2	2	2	2	2	22	1	0	1	2	0	0	0	0
1844	41	2	2	1	2	1	2	3	3	2	2	2	2	1	23	0	0	1	1	0	0	0	0
1845	40	2	1	1	2	1	3	3	3	2	2	2	1	1	33	0	0	0	0	1	0	0	0
1846	31	2	2	1	2	1	2	3	3	2	2	2	2	1	11	1	3	3	7	0	0	0	0
1847	39	2	2	1	2	2	3	3	3	2	2	2	2	1	40	8	2	6	16	1	1	0	0
1848	37	2	1	1	2	1	2	2	2	2	2	2	2	2	63	15	14	15	44	1	1	1	1
1849	38	2	2	1	2	1	2	3	3	2	2	2	2	1	29	0	3	2	5	1	0	0	0
1850	30	2	2	1	2	2	2	3	3	2	2	2	2	2	79	7	7	7	21	1	1	1	0
1851	24	1	2	2	2	2	2	3	3	2	2	2	2	2	7	2	2	5	9	0	0	0	0
1852	24	1	2	2	2	2	1	3	3	1	2	2	2	2	34	8	5	11	24	1	1	1	1
1853	31	2	1	1	2	1	2	3	2	2	2	1	1	2	4	0	0	0	0	0	0	0	0
1854	30	2	2	2	2	2	2	3	3	2	2	1	2	1	8	6	1	5	12	0	1	0	0
1855	35	2	2	1	2	2	2	3	3	2	1	1	1	1	16	3	4	5	12	0	0	1	0
1856	38	2	2	1	2	2	2	2	3	2	2	2	2	2	23	14	8	12	34	0	1	1	1
1857	29	1	2	2	2	1	2	3	2	2	2	2	2	1	7	0	0	0	0	0	0	0	0
1858	42	2	2	1	2	1	3	1	3	2	2	2	2	1	15	17	2	10	29	0	1	0	1
1859	31	2	2	1	2	2	2	3	3	2	2	2	2	1	18	0	1	0	1	0	0	0	0
1860	33	2	2	1	2	1	2	2	2	2	2	1	2	1	9	4	0	3	7	0	0	0	0
1861	42	2	2	1	2	1	2	2	3	2	2	2	2	2	15	4	3	3	10	0	0	0	0
1862	33	2	2	1	2	2	2	3	3	1	2	2	2	2	11	0	2	3	5	0	0	0	0
1863	26	1	2	1	2	2	2	3	3	1	2	2	2	2	32	1	0	1	2	1	0	0	0
1864	28	1	2	2	2	2	2	3	3	2	2	2	2	1	9	3	1	2	6	0	0	0	0
1865	25	1	2	2	2	2	1	3	3	2	2	2	2	1	9	2	2	2	6	0	0	0	0
1866	31	2	2	2	2	2	2	3	3	2	2	2	2	1	35	20	8	8	36	1	1	1	1
1867	38	2	2	1	2	1	2	2	3	2	2	1	1	1	37	9	4	10	23	1	1	1	1
1868	25	1	2	1	2	2	1	3	3	1	2	2	2	2	20	2	2	5	9	0	0	0	0
1869	29	1	2	1	2	2	2	3	3	2	2	2	2	1	4	0	0	1	1	0	0	0	0
1870	46	2	2	1	2	2	3	2	3	2	2	2	2	1	20	5	2	7	14	0	1	0	0
1871	36	2	2	1	2	2	3	2	3	2	2	2	2	1	19	2	1	3	6	0	0	0	0
1872	54	3	2	1	2	1	3	1	2	2	2	1	2	1	11	0	0	0	0	0	0	0	0
1873	51	3	1	1	2	1	3	1	2	2	2	2	2	2	20	3	1	3	7	0	0	0	0
1874	32	2	2	1	2	1	2	3	2	2	2	2	2	1	6	0	0	1	1	0	0	0	0
1875	42	2	2	1	2	1	2	2	3	2	2	2	2	1	30	3	2	4	9	1	0	0	0
1876	25	1	2	1	2	2	2	3	3	2	2	2	2	2	40	1	0	1	2	1	0	0	0
1877	22	1	2	2	2	2	1	3	3	2	2	2	2	2	5	0	0	1	1	0	0	0	0
1878	38	2	2	1	2	2	2	3	3	2	2	2	2	2	16	0	0	0	0	0	0	0	0
1879	48	2	2	1	2	2	3	3	3	2	2	1	2	1	20	4	1	2	7	0	0	0	0
1880	35	2	2	1	2	2	2	2	3	1	2	2	2	2	26	4	7	11	22	1	0	1	1
1881	31	2	2	1	2	2	2	3	3	2	2	2	2	2	27	7	6	7	20	1	1	1	0
1882	48	2	1	1	2	1	2	1	3	2	2	2	2	1	34	5	5	5	15	1	1	1	0
1883	25	1	2	2	2	2	2	3	3	2	2	2	2	1	13	0	0	1	1	0	0	0	0
1884	25	1	1	2	2	1	1	3	3	2	2	2	2	1	6	0	0	0	0	0	0	0	0
1885	27	1	2	2	2	2	2	3	3	2	2	2	2	2	50	11	10	15	36	1	1	1	1
1886	50	3	2	1	2	2	3	2	3	2	2	2	2	1	47	4	7	7	18	1	0	1	0
1887	32	2	2	1	2	2	2	3	3	2	2	2	2	1	24	6	4	7	17	1	1	1	0
1888	29	1	2	1	2	2	2	3	3	1	2	2	2	2	7	0	0	0	0	0	0	0	0
1889	36	2	2	1	2	2	1	2	3	1	2	1	2	1	27	8	1	7	16	1	1	0	0
1890	32	2	2	1	2	1	2	3	2	1	2	2	2	2	23	6	5	8	19	0	1	1	1
1891	30	2	2	2	2	2	2	3	3	2	2	2	2	1	17	4	4	7	15	0	0	1	0
1892	27	1	2	1	2	1	1	3	3	2	2	2	2	1	0	0	0	0	0	0	0	0	0
1893	28	1	2	1	2	2	2	3	3	2	2	2	2	2	6	1	5	2	8	0	0	1	0
1894	26	1	2	2	2	2	1	3	3	2	2	2	2	1	19	0	0	1	1	0	0	0	0
1895	37	2	2	1	2	2	3	2	3	2	1	2	2	2	31	3	3	6	12	1	0	0	0
1896	30	2	2	1	2	2	2	3	3	2	2	2	2	2	49	1	1	2	4	1	0	0	0
1897	30	2	2	2	2	2	2	3	3	2	2	1	2	1	27	7	4	5	16	1	1	1	0
1898	37	2	1	1	2	1	2	2	2	2	2	2	2	2	28	6	5	7	18	1	1	1	0
1899	40	2	2	1	2	1	3	1	2	2	2	1	2	1	24	0	0	1	1	1	0	0	0
1900	37	2	2	1	2	2	3	2	3	2	1	2	2	2	30	0	3	0	3	1	0	0	0
1901	32	2	2	1	2	1	2	3	3	2	2	1	2	1	38	2	0	1	3	1	0	0	0
1902	28	1	2	1	2	2	2	3	3	2	2	2	2	1	4	0	1	1	2	0	0	0	0
1903	31	2	2	1	2	1	2	3	2	2	2	2	2	1	10	0	1	0	1	0	0	0	0
1904	36	2	1	1	2	2	3	2	2	2	2	1	2	1	29	2	3	7	12	1	0	0	0
1905	43	2	1	1	2	1	3	1	3	2	2	1	2	1	24	5	0	5	10	1	1	0	0
1906	34	2	2	1	2	1	2	2	2	2	2	2	2	2	39	8	6	7	21	1	1	1	0
1907	24	1	2	2	2	2	2	3	3	2	2	2	2	2	28	3	5	6	14	1	0	1	0
1908	32	2	2	1	2	2	2	3	3	2	2	2	2	1	13	0	3	2	5	0	0	0	0
1909	33	2	2	1	2	1	2	2	2	2	2	2	2	2	5	0	0	0	0	0	0	0	0
1910	28	1	2	1	2	2	2	3	3	2	2	2	2	2	14	2	2	0	4	0	0	0	0
1911	45	2	1	1	2	1	2	1	2	2	2	1	2	2	43	14	8	12	34	1	1	1	1
1912	25	1	2	2	2	2	2	3	3	2	2	2	2	1	12	1	1	1	3	0	0	0	0
1913	29	1	2	1	2	1	2	3	2	2	2	1	1	1	20	3	4	7	14	0	0	1	0
1914	31	2	2	1	2	1	2	2	2	2	2	2	2	1	17	6	3	8	17	0	1	0	1
1915	26	1	2	2	2	2	2	3	3	2	2	2	2	2	9	0	8	0	8	0	0	1	0
1916	26	1	2	2	2	1	1	3	3	2	2	2	2	2	18	0	0	0	0	0	0	0	0
1917	31	2	2	1	2	1	2	3	2	2	2	1	2	1	30	5	3	4	12	1	1	0	0
1918	21	1	2	2	2	2	2	3	3	2	2	2	2	2	15	7	8	8	23	0	1	1	1
1919	33	2	1	1	2	1	2	2	3	2	1	1	2	1	12	4	4	4	12	0	0	1	0
1920	30	2	1	1	2	1	2	3	2	2	2	1	1	1	11	0	0	0	0	0	0	0	0
1921	27	1	2	1	2	2	2	3	3	2	2	2	2	1	29	7	6	6	19	1	1	1	0
1922	29	1	2	2	2	2	2	3	3	2	2	2	2	2	19	8	5	4	17	0	1	1	0
1923	47	2	2	1	2	1	3	2	3	2	2	2	2	1	17	0	1	1	2	0	0	0	0
1924	31	2	2	1	2	1	2	3	2	2	2	1	2	1	38	5	5	7	17	1	1	1	0
1925	26	1	2	2	2	2	2	3	3	2	2	2	2	2	25	3	0	2	5	1	0	0	0
1926	32	2	2	1	2	2	2	2	3	2	2	1	2	1	18	4	3	4	11	0	0	0	0
1927	33	2	2	1	2	2	2	3	3	2	2	1	2	1	6	0	0	0	0	0	0	0	0
1928	27	1	2	2	2	2	2	3	3	2	2	1	2	1	13	2	0	3	5	0	0	0	0
1929	30	2	2	1	2	2	2	3	3	2	2	1	2	1	49	8	10	8	26	1	1	1	1
1930	37	2	2	1	2	1	2	2	2	2	2	1	2	1	9	1	0	0	1	0	0	0	0
1931	27	1	1	1	2	2	2	3	3	2	1	2	2	2	10	1	1	1	3	0	0	0	0
1932	32	2	2	1	2	1	2	3	2	2	2	1	2	1	12	0	1	4	5	0	0	0	0
1933	42	2	2	1	2	1	2	1	2	2	2	1	2	1	16	0	0	0	0	0	0	0	0
1934	41	2	1	1	2	1	2	2	2	2	2	1	2	1	20	3	1	4	8	0	0	0	0
1935	40	2	2	1	2	1	2	1	1	1	2	2	2	2	15	2	4	3	9	0	0	1	0
1936	47	2	2	1	2	2	3	2	3	2	2	1	2	1	46	10	9	16	35	1	1	1	1
1937	32	2	2	1	2	1	2	3	2	2	2	2	2	1	17	0	1	4	5	0	0	0	0
1938	31	2	2	1	2	1	1	3	3	1	2	2	2	1	7	0	0	0	0	0	0	0	0
1939	40	2	2	1	2	2	3	3	3	2	2	2	2	2	26	1	3	2	6	1	0	0	0
1940	59	3	2	1	2	1	3	1	3	2	1	2	2	1	21	1	0	0	1	0	0	0	0
1941	40	2	2	1	2	2	3	3	3	2	2	2	2	2	20	1	2	2	5	0	0	0	0
1942	23	1	2	2	2	2	1	3	3	2	2	2	2	1	31	1	3	3	7	1	0	0	0
1943	29	1	1	1	2	1	2	3	2	2	2	1	2	1	17	2	1	5	8	0	0	0	0
1944	38	2	2	1	2	2	2	3	3	2	2	2	2	1	23	7	6	7	20	0	1	1	0
1945	29	1	2	1	2	2	2	3	3	2	2	2	2	2	18	3	1	1	5	0	0	0	0
1946	46	2	2	1	2	2	3	2	3	2	2	2	2	2	13	0	1	1	2	0	0	0	0
1947	28	1	2	1	2	2	2	3	3	2	2	2	2	2	42	8	7	10	25	1	1	1	1
1948	33	2	2	1	2	2	2	3	3	1	2	2	2	2	11	0	0	0	0	0	0	0	0
1949	34	2	2	2	2	2	3	2	3	2	2	2	2	2	16	17	4	5	26	0	1	1	0
1950	33	2	2	1	2	2	2	2	3	2	2	2	2	1	20	0	0	0	0	0	0	0	0
1951	28	1	2	1	2	2	2	3	3	2	2	2	2	1	11	1	1	1	3	0	0	0	0
1952	28	1	2	1	2	2	2	3	3	1	2	2	2	2	4	0	0	0	0	0	0	0	0
1953	28	1	2	1	2	2	2	3	3	2	1	1	1	1	35	1	0	4	5	1	0	0	0
1954	21	1	2	2	2	2	2	3	3	2	2	2	2	1	30	10	10	7	27	1	1	1	0
1955	26	1	2	1	2	2	2	3	3	2	1	1	2	1	31	2	6	7	15	1	0	1	0
1956	27	1	2	1	2	2	2	3	3	2	2	1	2	2	54	12	12	12	36	1	1	1	1
1957	30	2	2	1	2	2	2	3	3	2	2	1	2	1	22	0	1	0	1	0	0	0	0
1958	31	2	2	1	2	2	3	3	3	2	2	2	2	2	22	0	0	0	0	0	0	0	0
1959	27	1	1	2	2	2	2	3	3	2	2	2	2	1	26	7	8	10	25	1	1	1	1
1960	20	1	1	1	2	1	2	1	3	2	2	2	2	1	31	8	1	9	18	1	1	0	1
1961	40	2	1	1	2	1	2	2	3	2	2	2	2	1	53	7	3	6	16	1	1	0	0
1962	37	2	1	1	2	1	2	2	2	2	2	2	2	2	46	8	7	11	26	1	1	1	1
1963	46	2	1	1	2	1	2	1	3	2	2	2	2	2	54	8	10	9	27	1	1	1	1
1964	41	2	2	1	2	2	2	1	3	2	2	2	2	1	21	0	0	4	4	0	0	0	0
1965	40	2	1	1	2	1	2	3	3	2	2	2	2	1	3	1	1	0	2	0	0	0	0
1966	39	2	1	1	2	1	2	1	3	2	2	2	2	1	21	6	0	3	9	0	1	0	0
1967	30	2	2	1	2	2	2	3	3	2	2	2	2	1	5	0	0	0	0	0	0	0	0
1968	28	1	2	1	2	2	2	3	3	2	2	2	2	1	14	0	0	0	0	0	0	0	0
1969	30	2	2	1	2	2	2	3	3	2	2	2	2	2	14	5	3	3	11	0	1	0	0
1970	28	1	2	1	2	2	2	3	3	2	2	2	2	2	38	2	2	3	7	1	0	0	0
1971	23	1	2	2	2	2	2	3	3	2	2	2	2	2	8	0	0	0	0	0	0	0	0
1972	24	1	2	2	2	2	2	3	3	2	2	2	2	2	9	2	1	2	5	0	0	0	0
1973	29	1	2	1	2	2	2	3	3	2	2	2	2	2	11	3	4	2	9	0	0	1	0
1974	33	2	2	1	2	2	2	2	3	1	2	2	2	1	51	1	1	3	5	1	0	0	0
1975	38	2	2	1	2	2	3	2	3	2	2	2	2	2	15	7	4	6	17	0	1	1	0
1976	36	2	2	1	2	2	2	2	3	2	2	2	2	1	12	0	0	1	1	0	0	0	0
1977	31	2	2	1	2	2	2	3	3	2	2	2	2	2	14	0	1	0	1	0	0	0	0
1978	27	1	2	1	2	2	2	3	3	2	2	2	2	2	4	0	0	0	0	0	0	0	0
1979	22	1	2	2	2	2	1	3	3	2	2	2	2	2	1	0	0	0	0	0	0	0	0
1980	26	1	2	2	2	1	2	3	3	2	2	2	2	1	21	5	5	4	14	0	1	1	0
1981	35	2	2	1	2	2	3	3	3	2	2	2	2	2	10	0	3	2	5	0	0	0	0
1982	31	2	2	1	2	2	2	3	3	2	2	2	2	2	31	0	0	0	0	1	0	0	0
1983	27	1	2	1	2	2	2	3	3	2	2	2	2	2	23	0	0	0	0	0	0	0	0
1984	27	1	1	2	2	1	2	3	3	2	2	2	2	1	23	8	7	9	24	0	1	1	1
1985	33	2	2	1	2	2	2	2	3	2	2	2	2	1	28	0	1	0	1	1	0	0	0
1986	25	1	2	1	2	2	2	3	3	2	2	2	2	2	20	3	4	6	13	0	0	1	0
1987	30	2	1	1	2	1	2	3	3	2	2	2	2	2	22	0	0	0	0	0	0	0	0
1988	35	2	1	1	2	1	2	2	2	2	2	2	2	1	23	7	5	7	19	0	1	1	0
1989	43	2	2	1	2	1	2	1	3	2	2	2	2	2	29	6	0	3	9	1	1	0	0
1990	36	2	2	1	2	1	2	2	2	1	2	2	2	1	17	1	0	1	2	0	0	0	0
1991	25	1	2	2	2	2	2	3	3	2	2	1	1	1	29	2	2	6	10	1	0	0	0
1992	33	2	2	1	2	2	2	2	3	2	2	2	2	1	7	3	2	4	9	0	0	0	0
1993	28	1	2	1	2	2	2	3	3	2	2	2	2	1	31	5	3	5	13	1	1	0	0
1994	28	1	2	1	2	2	2	3	3	2	2	2	2	2	4	3	0	1	4	0	0	0	0
1995	32	2	2	1	2	2	2	3	3	2	2	2	2	1	36	1	2	5	8	1	0	0	0
1996	26	1	2	1	2	2	2	3	3	2	2	2	2	2	17	0	0	0	0	0	0	0	0
1997	24	1	2	2	2	2	2	3	3	2	2	2	2	1	9	0	1	0	1	0	0	0	0
1998	31	2	2	1	2	2	2	3	3	2	2	2	2	1	18	7	4	11	22	0	1	1	1
1999	40	2	2	1	2	1	3	1	3	2	2	1	2	1	45	7	5	8	20	1	1	1	1
2000	31	2	1	1	2	2	2	2	2	2	2	1	1	1	22	4	2	1	7	0	0	0	0
2001	29	1	2	1	2	2	2	3	3	2	2	2	2	2	25	7	7	7	21	1	1	1	0
2002	26	1	2	2	2	2	2	3	3	2	2	1	1	1	15	2	3	3	8	0	0	0	0
2003	30	2	2	1	2	1	2	3	3	2	2	2	2	1	27	8	9	11	28	1	1	1	1
2004	26	1	2	2	2	2	2	3	3	2	2	1	1	1	4	0	0	0	0	0	0	0	0
2005	35	2	2	1	2	2	2	3	3	2	2	2	2	1	29	6	3	5	14	1	1	0	0
2006	46	2	2	1	2	1	2	1	3	2	2	2	2	1	52	12	8	13	33	1	1	1	1
2007	32	2	1	1	2	1	2	2	2	2	2	2	2	2	0	0	0	1	1	0	0	0	0
2008	34	2	1	1	2	1	2	2	3	2	2	1	2	1	11	1	0	1	2	0	0	0	0
[truncated: 110 more rows]
